# Supplementary material for: Growth behavior and mRNA expression profiling during growth of IPEC-J2 cells
Source: BMC Res Notes. 2024 Jun 5;17:154. doi: 10.1186/s13104-024-06812-w (PMC11155027; doi:10.1186/s13104-024-06812-w)
Supplement: Supplementary file 2 — Supplementary Material 2 [file 13104_2024_6812_MOESM2_ESM.xlsx]

## Sheet: Tabelle1
gene_name	gene_type	gene_class	chromosome	strand	ensembl_gene	TP36_batch_1	TP6_batch_1	TP_60_batch_1	TP_36_batch_2	TP6_batch_2	TP_60_batch_2	TP_36_batch_3	TP6_batch_3	TP60_batch_3
GTSE1	protein_coding	protein_coding	5	-	ENSSSCG00000000002	537.71	536.6	331	732.96	85	499	895.2	319.29	618.51
TTC38	protein_coding	protein_coding	5	-	ENSSSCG00000000003	115	146	274	114	219	123.15	114	253	217.7
CDPF1	protein_coding	protein_coding	5	+	ENSSSCG00000000005	127	88.8	123.04	119	48	117	169.9	86.2	184.96
PPARA	protein_coding	protein_coding	5	-	ENSSSCG00000000006	7	2	9	13	6	21	15	8	34
TRMU	protein_coding	protein_coding	5	-	ENSSSCG00000000007	191.66	171.88	173.75	209.44	103.63	204.53	256.57	153.97	194.51
FBLN1	protein_coding	protein_coding	5	-	ENSSSCG00000000010	14	7	16	32	2	21	35	3	22
FAM118A	protein_coding	protein_coding	5	-	ENSSSCG00000000014	280.51	269.04	251.53	380.64	158.48	247.59	456.11	274.71	419.05
KIAA0930	protein_coding	protein_coding	5	+	ENSSSCG00000000018	1126.67	1152.7	1220.84	1495.8	1057.77	1307.39	1900.41	1654.72	1767.2
NUP50	protein_coding	protein_coding	5	-	ENSSSCG00000000019	1519.92	1490	1446.35	2042.2	1541.22	1422.59	2654.75	2214.48	2050.78
PHF21B	protein_coding	protein_coding	5	+	ENSSSCG00000000020	0	5	3	3	2	5	3	2	5
ENSSSCG00000000021	protein_coding	protein_coding	5	-	ENSSSCG00000000021	105	177	181	153	316.86	145	183	362.58	241
RTL6	protein_coding	protein_coding	5	+	ENSSSCG00000000022	383.06	366.99	542.53	422.95	369	509.03	545.72	429	644
PARVB	protein_coding	protein_coding	5	-	ENSSSCG00000000024	473.98	367.84	301.87	519.7	94.97	401.72	627.96	162	511.34
ENSSSCG00000000025	protein_coding	protein_coding	5	-	ENSSSCG00000000025	0	0	0	0	0	0	0	0	0
SULT4A1	protein_coding	protein_coding	5	+	ENSSSCG00000000026	0	0	0	0	0	0	0	0	0
ENSSSCG00000000028	protein_coding	protein_coding	5	+	ENSSSCG00000000028	0	0	0	0	0	0	0	0	0
SCUBE1	protein_coding	protein_coding	5	+	ENSSSCG00000000029	0	0	1	1	0	1	0	1	1
MCAT	protein_coding	protein_coding	5	+	ENSSSCG00000000031	318	291	281	298	146	315.01	369.02	199	412
TSPO	protein_coding	protein_coding	5	-	ENSSSCG00000000033	322.09	426.16	1011	260	817.99	487.45	310	656.19	715
TTLL12	protein_coding	protein_coding	5	+	ENSSSCG00000000034	4555.75	3692.1	5280.66	5453.34	2599.36	5196.3	6818.15	3513.71	6974.76
TTLL1	protein_coding	protein_coding	5	+	ENSSSCG00000000035	161	198	214.04	165	207.02	176	203.99	265	226.65
PACSIN2	protein_coding	protein_coding	5	+	ENSSSCG00000000036	1346.23	1622.62	1648.81	1701.23	1933.89	1659.81	2000.69	2525.59	2038
ARFGAP3	protein_coding	protein_coding	5	+	ENSSSCG00000000037	552	834.01	920.94	674.78	586.02	681	759	807.01	891.19
CYB5R3	protein_coding	protein_coding	5	+	ENSSSCG00000000038	673.46	887.36	932.45	774.69	1047.91	681.05	898.8	1334.8	1053.3
POLDIP3	protein_coding	protein_coding	5	+	ENSSSCG00000000039	1770.16	2094.89	1894.95	2460.28	1702.68	1734.46	3141.26	2483.55	2498.58
SEPTIN3	protein_coding	protein_coding	5	-	ENSSSCG00000000040	1.09	0	7.81	8.31	3.09	6.21	5.19	7.81	7.35
NDUFA6	protein_coding	protein_coding	5	+	ENSSSCG00000000045	469.04	580	466	576	377	400.5	771	477	700.95
CYP2D25	protein_coding	protein_coding	5	+	ENSSSCG00000000046	0	0	0	0	0	1	1	1	0
NAGA	protein_coding	protein_coding	5	+	ENSSSCG00000000050	437.85	515.05	740.27	524.22	782.9	515.28	529.42	828.75	538.25
ENSSSCG00000000057	pseudogene	pseudogene	5	-	ENSSSCG00000000057	0	0	0	0	0	0	0	0	0
SNU13	protein_coding	protein_coding	5	+	ENSSSCG00000000058	1456.1	1276.9	1040.17	2126.1	586.98	1082.07	2606.26	1160.14	1612.39
XRCC6	protein_coding	protein_coding	5	-	ENSSSCG00000000059	398.71	492.81	477.99	436.01	330.36	426.15	537.45	466.81	568
PMM1	protein_coding	protein_coding	5	+	ENSSSCG00000000061	20	33	41	30	35	24	18	54	26.01
CSDC2	protein_coding	protein_coding	5	-	ENSSSCG00000000062	42	46	113	44	8	83	52	19	110
POLR3H	protein_coding	protein_coding	5	+	ENSSSCG00000000063	369.52	298.14	194.56	455.06	135.18	258.28	579.75	206.23	335.65
ACO2	protein_coding	protein_coding	5	-	ENSSSCG00000000064	2893.73	2811.6	2763.67	3159.11	1842.38	2969.4	3973.08	2561.76	3993.36
L3MBTL2	protein_coding	protein_coding	5	-	ENSSSCG00000000066	468	508.38	457	609.38	348	522.98	784.01	489	726.93
CHADL	protein_coding	protein_coding	5	+	ENSSSCG00000000067	0	0	0	0	0	0	0	0	0
EP300	protein_coding	protein_coding	5	-	ENSSSCG00000000068	959	1210.03	1130.92	1306.66	1727.92	1239.73	1643.76	2462.34	1703.7
ST13	protein_coding	protein_coding	5	+	ENSSSCG00000000071	3642.99	3928.26	4845.99	3923.01	3159.78	3833.52	4801.57	3981.82	4900.53
SLC25A17	protein_coding	protein_coding	5	+	ENSSSCG00000000072	557.97	638	660.99	693	629.85	566.09	838	773	798.37
ENSSSCG00000000073	protein_coding	protein_coding	5	+	ENSSSCG00000000073	6.44	5.33	5.24	5.63	2.07	2.12	8.28	7.57	5.4
MCHR1	protein_coding	protein_coding	5	-	ENSSSCG00000000074	0	0	1	0	0.15	0	0	0	0
MRTFA	protein_coding	protein_coding	5	+	ENSSSCG00000000075	271.24	788.82	429.27	347.59	1484.83	331.01	385.98	1977.53	381.79
SGSM3	protein_coding	protein_coding	5	-	ENSSSCG00000000076	396.76	362.96	643.72	406.58	292.62	525.29	534.13	370.56	723.75
ADSL	protein_coding	protein_coding	5	-	ENSSSCG00000000077	641	617	635	681	341	631.3	867.56	475.93	918.98
TNRC6B	protein_coding	protein_coding	5	-	ENSSSCG00000000078	302	325	347	415.05	194	430.19	541.08	323	629.05
FAM83F	protein_coding	protein_coding	5	-	ENSSSCG00000000079	1065.71	1398.01	1699.23	1253.9	1396.52	1328.66	1419.58	1890.24	1841.99
GRAP2	protein_coding	protein_coding	5	-	ENSSSCG00000000080	0	3.77	3.76	0	1.86	0	0	8.34	7.89
ENTHD1	protein_coding	protein_coding	5	+	ENSSSCG00000000081	0	0	0	0	0	0	0	0	0
CACNA1I	protein_coding	protein_coding	5	-	ENSSSCG00000000082	0	1	0	0	0	0	0	0	0
ATF4	protein_coding	protein_coding	5	-	ENSSSCG00000000084	4010.32	4836.52	4255.92	2970.93	3422.92	4603.72	4247.16	6507.8	7258.67
TAB1	protein_coding	protein_coding	5	-	ENSSSCG00000000087	740.85	605	735.59	822.15	270.99	744.94	1102.81	436.83	968.74
APOBEC3B	protein_coding	protein_coding	5	-	ENSSSCG00000000091	5	2	11	1	17	6	3	32	2
NPTXR	protein_coding	protein_coding	5	+	ENSSSCG00000000092	0	4	1	0	0	0	1	4	0
DNAL4	protein_coding	protein_coding	5	+	ENSSSCG00000000093	79	83	174	72	77	92	80.49	128	144
SUN2	protein_coding	protein_coding	5	+	ENSSSCG00000000094	1253.52	1221.92	1781.62	1263.88	542.49	1656.35	1838.64	1078.49	2604.12
GTPBP1	protein_coding	protein_coding	5	-	ENSSSCG00000000095	616.95	560.99	703.38	741.73	790.45	654.75	950.3	925.61	843.66
ENSSSCG00000000097	protein_coding	protein_coding	5	-	ENSSSCG00000000097	1621.09	1645.66	1534.56	1819.2	919.75	1609.71	2134.25	1311.93	2056.96
DMC1	protein_coding	protein_coding	5	+	ENSSSCG00000000103	1	0	0	1	2	0	2	5	0
DDX17	protein_coding	protein_coding	5	+	ENSSSCG00000000104	2412.08	2108.01	3943.13	2818.22	2208.97	3485	3455.3	2204.84	4336.88
KDELR3	protein_coding	protein_coding	5	-	ENSSSCG00000000105	560.62	812.25	443.87	686.84	493.28	496.35	828.88	589.11	653.18
KCNJ4	protein_coding	protein_coding	5	+	ENSSSCG00000000106	0	0	0	0	1	0	0	0	0
ENSSSCG00000000107	protein_coding	protein_coding	5	+	ENSSSCG00000000107	546.26	772.77	374.15	882.32	984.05	399.35	1021.8	1271.39	567.14
TMEM184B	protein_coding	protein_coding	5	+	ENSSSCG00000000108	576.19	627.98	654.65	755.05	876	616.37	849.93	1195	847.67
PLA2G6	protein_coding	protein_coding	5	+	ENSSSCG00000000110	29.82	32.5	62.06	33.53	60.75	35.35	53.47	36.12	58.84
BAIAP2L2	protein_coding	protein_coding	5	+	ENSSSCG00000000111	1	0	3	0	0	0	1	2	0
SLC16A8	protein_coding	protein_coding	5	+	ENSSSCG00000000113	0	0	0	0	0	0	0	0	0
PICK1	protein_coding	protein_coding	5	-	ENSSSCG00000000114	287	241	318	341	184.94	274.67	393.98	217	387
POLR2F	protein_coding	protein_coding	5	-	ENSSSCG00000000116	855.42	897.5	724.75	900.12	352.92	766.74	1307.33	506.76	1226.06
C22orf23	protein_coding	protein_coding	5	+	ENSSSCG00000000117	20.75	25.94	92.15	6.46	42	16.63	14.38	85.06	55.17
MICALL1	protein_coding	protein_coding	5	-	ENSSSCG00000000118	1401.45	1646.2	1301.87	1839.02	1908.97	1407.51	2068.51	2307.24	1922.88
EIF3L	protein_coding	protein_coding	5	-	ENSSSCG00000000119	3029.23	3190.75	3759.48	3379.07	2990	2981.05	4365.34	4345.49	4116.49
ANKRD54	protein_coding	protein_coding	5	+	ENSSSCG00000000120	172	196.96	226	198.95	132	237	265.42	214	279.4
GALR3	protein_coding	protein_coding	5	-	ENSSSCG00000000121	0	0	0	1	0	0	0	0	0
CYTH4	protein_coding	protein_coding	5	-	ENSSSCG00000000130	0	0	0	0	0	0	0	0	0
ELFN2	protein_coding	protein_coding	5	+	ENSSSCG00000000131	0	0	0	0	0	0	0	0	0
TEX33	protein_coding	protein_coding	5	+	ENSSSCG00000000132	0	0	0	0	0	0	0	0	0
TST	protein_coding	protein_coding	5	+	ENSSSCG00000000133	67	48	205	42.97	49	108.9	92	111	181
KCTD17	protein_coding	protein_coding	5	-	ENSSSCG00000000135	0	0	1	0	0	0	0	0	1
CSF2RB	protein_coding	protein_coding	5	-	ENSSSCG00000000136	0	0	0	0	0	0	0	0	0
NCF4	protein_coding	protein_coding	5	-	ENSSSCG00000000137	1	1	2	0	0	2	2	5	0
PVALB	protein_coding	protein_coding	5	+	ENSSSCG00000000138	0	0	0	0	0	0	0	0	0
IFT27	protein_coding	protein_coding	5	+	ENSSSCG00000000139	30	17	48	35	16	24	29	33	42.96
EIF3D	protein_coding	protein_coding	5	+	ENSSSCG00000000141	2319.66	2417.21	2600.16	2725.59	1971.06	2312.19	3413.99	3062.83	3063.33
FOXRED2	protein_coding	protein_coding	5	+	ENSSSCG00000000142	22	23	17	28	28	23	52	14	24
ENSSSCG00000000144	protein_coding	protein_coding	5	+	ENSSSCG00000000144	459.98	517.27	560.39	485.49	309.23	549.14	666.82	387.3	706.85
ENSSSCG00000000145	protein_coding	protein_coding	5	+	ENSSSCG00000000145	1085.02	1783.74	1220.69	2257.42	6051.11	1677.06	2349.47	5564.06	2341.29
MYH11	protein_coding	protein_coding	3	+	ENSSSCG00000000146	1.01	10.09	13.08	5.98	13.24	3.04	6.1	7.69	5.73
ENSSSCG00000000148	protein_coding	protein_coding	5	-	ENSSSCG00000000148	323.69	601.32	556.72	622.84	1944.75	518.06	646.2	2023.02	728.84
ENSSSCG00000000151	protein_coding	protein_coding	5	-	ENSSSCG00000000151	0	0	0	0	0	0	0	0	0
RBFOX2	protein_coding	protein_coding	5	+	ENSSSCG00000000152	612	756.97	665.73	805	861	626.08	1032	952.22	859
FBXO7	protein_coding	protein_coding	5	-	ENSSSCG00000000156	151.96	152	198.89	146.83	153.88	141	179.97	252.91	176
BPIFC	protein_coding	protein_coding	5	+	ENSSSCG00000000157	0	0	0	0	0.81	1	0	1.62	1
RTCB	protein_coding	protein_coding	5	+	ENSSSCG00000000158	1273	1395	981	1384	919.2	1181.95	1746.15	1287.01	1425.81
ASCL4	protein_coding	protein_coding	5	-	ENSSSCG00000000159	0	0	0	0	0	0	0	0	0
PRDM4	protein_coding	protein_coding	5	+	ENSSSCG00000000160	153.02	180	155	195	139	183.97	225.01	157	211.52
PWP1	protein_coding	protein_coding	5	-	ENSSSCG00000000161	1002.49	971.1	567.08	1365	817	770	1439.99	1057	947
BTBD11	protein_coding	protein_coding	5	-	ENSSSCG00000000162	0	1	0	0	5	0	0	3	0
CRY1	protein_coding	protein_coding	5	+	ENSSSCG00000000164	241.88	349.01	194.93	326.98	219	316	373	354.18	335.9
RIC8B	protein_coding	protein_coding	5	-	ENSSSCG00000000167	98	170	155.5	155	162	143	242	251	171
POLR3B	protein_coding	protein_coding	5	-	ENSSSCG00000000169	428.4	261.56	343.55	486.59	165.02	290.98	690.92	230.75	444
CKAP4	protein_coding	protein_coding	5	+	ENSSSCG00000000171	2394.16	3337.75	1463	4454.63	1771.72	1699.71	5265.13	1840.84	2509.96
TEX49	protein_coding	protein_coding	5	+	ENSSSCG00000000174	1	1	1	2	0	0	0	3	0
ADCY6	protein_coding	protein_coding	5	-	ENSSSCG00000000175	208	262.9	364	320	181	308.44	379.95	253.2	422
DDX23	protein_coding	protein_coding	5	-	ENSSSCG00000000176	1098	1168.98	962.98	1340.01	665.84	1060.54	1643.1	1043.86	1331.99
CCDC65	protein_coding	protein_coding	5	+	ENSSSCG00000000179	20	20	97	18	23	41	19	36	69
WNT10B	protein_coding	protein_coding	5	-	ENSSSCG00000000182	41	78.98	92.22	39.05	41	61	39.65	87.88	55
WNT1	protein_coding	protein_coding	5	+	ENSSSCG00000000183	0	3.02	3.66	1.95	0	0	6.35	1.12	0
DDN	protein_coding	protein_coding	5	-	ENSSSCG00000000184	0	1	0	0	1	0	0	2	0
PRKAG1	protein_coding	protein_coding	5	-	ENSSSCG00000000185	196.03	211.3	269.78	203.81	211.79	197.49	234.68	293.96	224.84
RHEBL1	protein_coding	protein_coding	5	-	ENSSSCG00000000186	8	7	5	13	1	8	14	2	19
DHH	protein_coding	protein_coding	5	-	ENSSSCG00000000188	0	0	0	0	0	0	0	1	0
LMBR1L	protein_coding	protein_coding	5	-	ENSSSCG00000000189	63	75	103	70	84	77	59	126	88
TUBA1B	protein_coding	protein_coding	5	-	ENSSSCG00000000190	31001.3	28908.8	20630	39342.7	18421.5	27031.5	47686.6	24560.8	34748.9
ENSSSCG00000000194	protein_coding	protein_coding	5	+	ENSSSCG00000000194	8250.43	8576.86	4450.81	10993.4	4462.39	6746.96	12396.8	5797.45	7517.26
PRPH	protein_coding	protein_coding	5	+	ENSSSCG00000000195	0	1	0	0	1	2	0	5	0
C1QL4	protein_coding	protein_coding	5	-	ENSSSCG00000000197	8	14	1	9	1.01	8	10	5	8
DNAJC22	protein_coding	protein_coding	5	+	ENSSSCG00000000198	28	43	53	31	31	35	43	50	38
SPATS2	protein_coding	protein_coding	5	+	ENSSSCG00000000199	153	230	178	240	203.77	177	280	276.95	228
MCRS1	protein_coding	protein_coding	5	-	ENSSSCG00000000202	456.07	518	441	465.5	450	413	594	636.01	528.93
KCNH3	protein_coding	protein_coding	5	+	ENSSSCG00000000203	25	19	54	14	15	57	13	33	72
PRPF40B	protein_coding	protein_coding	5	+	ENSSSCG00000000204	80	100	115	73	86	107	127	116.15	104
FAM186B	protein_coding	protein_coding	5	-	ENSSSCG00000000205	39	37	64	32	29	34	46	33.22	47
FAIM2	protein_coding	protein_coding	5	-	ENSSSCG00000000206	5	6	12	8	8	2	8	11	8
ENSSSCG00000000207	protein_coding	protein_coding	5	+	ENSSSCG00000000207	78.24	89.6	102.74	59.27	113.7	59.96	88.14	128.84	80.76
NCKAP5L	protein_coding	protein_coding	5	-	ENSSSCG00000000209	55.69	90.48	104.94	88.2	80.49	74.87	93.71	112.08	120.29
AQP5	protein_coding	protein_coding	5	+	ENSSSCG00000000211	0	0	0	0	0	0	0	0	0
AQP6	protein_coding	protein_coding	5	+	ENSSSCG00000000212	0	0	0	0	0	0	0	0	0
GPD1	protein_coding	protein_coding	5	+	ENSSSCG00000000214	42.59	38.62	67.68	42	39.16	45.87	60.88	41	55.96
SMARCD1	protein_coding	protein_coding	5	+	ENSSSCG00000000215	425	492	427.02	513	365.96	377.88	634.98	577	558.42
ASIC1	protein_coding	protein_coding	5	+	ENSSSCG00000000216	1	1	1	0	0	1	0	1	0
RACGAP1	protein_coding	protein_coding	5	+	ENSSSCG00000000217	1575	1673	1343.98	2210.8	526	1552.94	2761.24	1279.96	1994.02
POU6F1	protein_coding	protein_coding	Scaffold	+	ENSSSCG00000000220	6	2	0	1	0	1	0	2	0
BIN2	protein_coding	protein_coding	Scaffold	+	ENSSSCG00000000223	0	0	0	0	0	0	0	0	0
SCN8A	protein_coding	protein_coding	5	+	ENSSSCG00000000228	9	5	8	4	1	9	11	5	20
ENSSSCG00000000231	protein_coding	protein_coding	5	+	ENSSSCG00000000231	0	0	0	0	0	0	0	0	0
ACVRL1	protein_coding	protein_coding	5	+	ENSSSCG00000000232	0	0	0	0	0	0	0	0	0
ACVR1B	protein_coding	protein_coding	5	+	ENSSSCG00000000233	122.95	133	90.01	155	80	103	214.17	125.39	134
TAMALIN	protein_coding	protein_coding	5	+	ENSSSCG00000000234	8	34	8	19.01	52	8	26	78	12
KRT82	protein_coding	protein_coding	5	-	ENSSSCG00000000235	3.42	3.9	1.91	8.28	6.05	7.15	11.17	3.81	5.58
KRT75	protein_coding	protein_coding	5	-	ENSSSCG00000000236	0	0	0	0	0	1	0	1	0
ENSSSCG00000000238	protein_coding	protein_coding	5	-	ENSSSCG00000000238	0	0	0	0	0	0	0	0	0
ENSSSCG00000000239	protein_coding	protein_coding	5	-	ENSSSCG00000000239	6.95	0	4.21	0	0	0	4.36	2.88	2.76
KRT85	protein_coding	protein_coding	5	-	ENSSSCG00000000240	0	0	0	0	1	0	0	0	1
KRT84	protein_coding	protein_coding	5	-	ENSSSCG00000000241	3.67	6.39	3	3	5.01	3	1	1	3
KRT71	protein_coding	protein_coding	5	-	ENSSSCG00000000247	0	0	0	0	0	0	0	0	0
KRT5	protein_coding	protein_coding	5	-	ENSSSCG00000000248	1.04	7.29	3	2.15	7	7.95	3.01	2	5.05
KRT72	protein_coding	protein_coding	5	-	ENSSSCG00000000249	0	0	1	0	0	0	0	0	0
KRT73	protein_coding	protein_coding	5	-	ENSSSCG00000000250	0	0	1.97	0	0	0	0	0.94	0
KRT1	protein_coding	protein_coding	5	-	ENSSSCG00000000251	0	0	0	0	0	0	0	0	0
KRT8	protein_coding	protein_coding	5	-	ENSSSCG00000000252	61769.8	60372.2	69676.2	63517.5	35208.1	63613	81277.4	35983.2	84730.6
KRT18	protein_coding	protein_coding	5	+	ENSSSCG00000000253	24633.4	20260.6	18958	28765.6	5739.87	18673.6	37043.7	7361.47	27760.6
ITGB7	protein_coding	protein_coding	5	-	ENSSSCG00000000257	3	0	1	0	1	0	0	1	1
RARG	protein_coding	protein_coding	5	-	ENSSSCG00000000258	178.8	94	436.52	153.19	50	271	199.05	113.22	427
CSAD	protein_coding	protein_coding	5	-	ENSSSCG00000000259	5	9	26.12	7.28	19.4	15.43	6.16	8.1	18.42
SOAT2	protein_coding	protein_coding	5	+	ENSSSCG00000000260	1	0	1	0	0	1	0	2	0
ENSSSCG00000000261	protein_coding	protein_coding	5	+	ENSSSCG00000000261	21	25	34	3	26	17.08	32	51	29
SPRYD3	protein_coding	protein_coding	5	-	ENSSSCG00000000262	465	723.05	485.93	501.99	611	448.79	682	821.36	661.99
TNS2	protein_coding	protein_coding	5	+	ENSSSCG00000000263	10	25	17	9	9	7	10	37	12.01
MFSD5	protein_coding	protein_coding	5	+	ENSSSCG00000000264	286	307.97	302	339	280	304	396	461.01	381
ESPL1	protein_coding	protein_coding	5	+	ENSSSCG00000000265	814.06	932.08	656.36	1136.69	130.21	996.92	1391.52	656.05	1278.65
MYG1	protein_coding	protein_coding	5	+	ENSSSCG00000000267	339.98	392.12	472.41	396.95	313	351.99	448	371	428
AAAS	protein_coding	protein_coding	5	-	ENSSSCG00000000268	339	288.99	359	297	117.87	334	407	232	512.61
AMHR2	protein_coding	protein_coding	5	+	ENSSSCG00000000271	0	2	0	0	2	0	0	8	0
SP1	protein_coding	protein_coding	5	+	ENSSSCG00000000272	281	311	336	464	423	361.67	488	617.88	527.57
PRR13	protein_coding	protein_coding	5	+	ENSSSCG00000000273	1645.96	1596.09	2870.28	1474.04	1713.54	1789.07	2042.02	2063.01	2656.74
PCBP2	protein_coding	protein_coding	5	+	ENSSSCG00000000274	6833.89	6998	8213.91	7712.05	4254.36	7126.89	9401.13	5656.5	10316.5
MAP3K12	protein_coding	protein_coding	5	-	ENSSSCG00000000275	15.61	19.02	10.38	18.89	11.95	24.2	25.45	16.61	16.55
TARBP2	protein_coding	protein_coding	5	+	ENSSSCG00000000276	313.35	267.53	297	298	147	322.18	398.77	278	392.04
NPFF	protein_coding	protein_coding	5	-	ENSSSCG00000000277	1	1	2	2	2	4	2	3	0
ENSSSCG00000000278	protein_coding	protein_coding	5	-	ENSSSCG00000000278	295.12	326.12	372.22	413.95	398.43	402.53	577.78	555.54	604.77
HOXC13	protein_coding	protein_coding	5	+	ENSSSCG00000000279	0	0	0	0	0	0	0	0	0
HOXC12	protein_coding	protein_coding	5	+	ENSSSCG00000000281	0	0	0	0	0	0	0	0	0
HNRNPA1	protein_coding	protein_coding	5	+	ENSSSCG00000000288	10504.5	12769.5	7535.12	12432.7	8907.45	9027.07	16191.3	13025.6	11930.3
NFE2	protein_coding	protein_coding	5	-	ENSSSCG00000000289	0	0	0	0	0	0	0	0	0
COPZ1	protein_coding	protein_coding	5	+	ENSSSCG00000000290	1789.14	2339	2339.06	2315.99	1722.94	1890.9	3009.18	2316.93	2823.4
ENSSSCG00000000291	pseudogene	pseudogene	5	-	ENSSSCG00000000291	0	0	0	0	29	0	0	33	0
ZNF385A	protein_coding	protein_coding	5	-	ENSSSCG00000000292	12	16	13	7	44	8	9	46	5
ITGA5	protein_coding	protein_coding	5	-	ENSSSCG00000000293	63	282	21	108	2057.43	39	93	2766.65	39
NCKAP1L	protein_coding	protein_coding	5	+	ENSSSCG00000000295	3	0	1	3	6	1	2	4	3
ENSSSCG00000000296	protein_coding	protein_coding	5	-	ENSSSCG00000000296	0	0	0	0	0	0	0	0	0
PDE1B	protein_coding	protein_coding	5	+	ENSSSCG00000000297	3	3	0	0	0	0	1	0	0
PPP1R1A	protein_coding	protein_coding	5	-	ENSSSCG00000000298	0	0	0	0	0	0	0	0	0
TESPA1	protein_coding	protein_coding	5	-	ENSSSCG00000000299	0	0	0	0	0	0	0	0	0
ENSSSCG00000000312	protein_coding	protein_coding	5	-	ENSSSCG00000000312	0	0	0	0	0	0	0	0	0
ENSSSCG00000000318	protein_coding	protein_coding	Scaffold	-	ENSSSCG00000000318	0	0	0	0	0	0	0	0	0
ENSSSCG00000000327	protein_coding	protein_coding	5	+	ENSSSCG00000000327	0	0	1	0	2	5	0	0	0
ENSSSCG00000000332	protein_coding	protein_coding	5	+	ENSSSCG00000000332	0	0	0	0	0	0	0	0	0
ENSSSCG00000000333	protein_coding	protein_coding	5	+	ENSSSCG00000000333	0	5.87	3.88	0	5.82	0	0	0	4.04
ENSSSCG00000000352	pseudogene	pseudogene	5	+	ENSSSCG00000000352	0	0	0	0	0	0	0	0	0
ENSSSCG00000000353	protein_coding	protein_coding	5	-	ENSSSCG00000000353	0	0.5	0	0	0	0	0	0	0
ENSSSCG00000000359	protein_coding	protein_coding	5	+	ENSSSCG00000000359	47	52	74	60	43	47	71.97	50	63
CD63	protein_coding	protein_coding	5	-	ENSSSCG00000000361	4562.76	5005	8915.21	4626.01	6756.48	5278.96	6133.91	8114.24	8201.34
RDH5	protein_coding	protein_coding	5	+	ENSSSCG00000000362	0	0	0	0	0	0	0	0	0
GDF11	protein_coding	protein_coding	5	+	ENSSSCG00000000363	173.6	142.72	120.74	260.86	89.64	155.57	232.2	158.9	240.7
SARNP	protein_coding	protein_coding	5	-	ENSSSCG00000000364	627.33	476.11	471.06	617.75	262.07	508.23	785.48	287.48	652.13
ORMDL2	protein_coding	protein_coding	5	+	ENSSSCG00000000365	568.09	527.51	877.38	579.96	354.48	650.27	772.52	379.34	901.02
DNAJC14	protein_coding	protein_coding	5	-	ENSSSCG00000000366	572.15	652.55	731.8	730.07	874.99	505.79	977.55	1138.45	793.24
ENSSSCG00000000367	protein_coding	protein_coding	5	+	ENSSSCG00000000367	10	18	17	18	12	13	16	19	14.97
MMP19	protein_coding	protein_coding	5	-	ENSSSCG00000000368	34	33	78	34	31	36.97	42	35	81.88
DGKA	protein_coding	protein_coding	5	+	ENSSSCG00000000370	1093.82	2272.33	801	1386.91	1628.04	926	1588	1973.04	1220.94
PMEL	protein_coding	protein_coding	5	-	ENSSSCG00000000371	10	10	14	10	13	7	17	14	21
SUOX	protein_coding	protein_coding	5	+	ENSSSCG00000000376	15	42	48	15	22	35	26	39	40
ENSSSCG00000000377	protein_coding	protein_coding	5	+	ENSSSCG00000000377	4658.86	4242.06	2313.07	6158.16	1295.61	3528.25	7940.47	2024.36	4711.76
ESYT1	protein_coding	protein_coding	5	+	ENSSSCG00000000379	2001.74	2343.78	2061.69	2172.1	2587.74	2281	2763.84	3010.55	3092.26
SMARCC2	protein_coding	protein_coding	5	-	ENSSSCG00000000382	903.08	1049.76	1112.31	1095.01	761.9	1022.28	1368.63	1067.78	1409.81
RNF41	protein_coding	protein_coding	5	-	ENSSSCG00000000383	242.05	228	315.88	356	218	227.04	412.71	254	351
NABP2	protein_coding	protein_coding	5	+	ENSSSCG00000000384	196	249	320	255.08	134	223	351	203.03	317.06
SLC39A5	protein_coding	protein_coding	5	+	ENSSSCG00000000385	6	7	5	4	1	5	8	4	9
ANKRD52	protein_coding	protein_coding	5	-	ENSSSCG00000000386	904.04	1124.68	659.26	1646.91	1092.74	994.69	1990.84	1283.79	1319.98
PAN2	protein_coding	protein_coding	5	-	ENSSSCG00000000393	298.12	204	307.4	326.17	125.68	375.19	410.78	171.74	370.57
ENSSSCG00000000394	protein_coding	protein_coding	5	-	ENSSSCG00000000394	302.99	373.03	553	412.99	302	381.28	506.02	342	563.99
STAT2	protein_coding	protein_coding	5	-	ENSSSCG00000000396	209.88	331.99	405.6	293.12	275.65	379.81	368.81	448.96	430.57
APOF_v1	protein_coding	protein_coding	5	-	ENSSSCG00000000398	0	1.94	0	0	0	1.72	0	0	0
TIMELESS	protein_coding	protein_coding	5	-	ENSSSCG00000000399	235	161.06	139	341	16	267.28	410.96	36	329
MIP	protein_coding	protein_coding	5	-	ENSSSCG00000000400	0	0	0	0	0	0	0	0	0
GLS2	protein_coding	protein_coding	5	-	ENSSSCG00000000401	57.83	34.4	80.91	50.74	36.82	59.6	62.53	39.1	75.26
RBMS2	protein_coding	protein_coding	5	+	ENSSSCG00000000402	96	300.07	187.07	127	1186.01	97	160	1231.6	150
BAZ2A	protein_coding	protein_coding	5	-	ENSSSCG00000000403	1067.91	1644.05	1579.7	1477.91	1791.3	1559.37	1709.4	2659.27	2159.98
ENSSSCG00000000405	protein_coding	protein_coding	5	-	ENSSSCG00000000405	9122.23	9140.94	7475.54	10299.8	4679.6	9186.68	13176.5	7124.33	11878.9
PTGES3	protein_coding	protein_coding	5	-	ENSSSCG00000000406	2571.87	2474.72	1972.14	3283.36	1326.69	2138.16	3872.56	1871.87	2602.53
NAB2	protein_coding	protein_coding	5	+	ENSSSCG00000000411	89	65.12	117	105	19	51.2	102.16	47.03	64
MYO1A	protein_coding	protein_coding	5	-	ENSSSCG00000000413	17	7.33	5	11	0	11	18	1	16
SDR9C7	protein_coding	protein_coding	5	-	ENSSSCG00000000415	0.68	0	0	0	0.75	0	0	2	0
TAC3	protein_coding	protein_coding	5	-	ENSSSCG00000000418	0	3.67	0	0	0	0	0	0	0
RDH16	protein_coding	protein_coding	5	-	ENSSSCG00000000419	1143.29	868.52	926.83	1299.03	230.07	998.89	1741.64	384.4	1221.83
MBD6	protein_coding	protein_coding	5	+	ENSSSCG00000000431	217	197	378.93	214.96	155	348	239.86	200.99	505.88
B4GALNT1	protein_coding	protein_coding	5	-	ENSSSCG00000000433	393.86	467.23	352.38	551.05	676.9	346.7	663.14	649.87	477.24
ENSSSCG00000000435	protein_coding	protein_coding	5	+	ENSSSCG00000000435	14	14	32	12	6	17	20	12	48
PIP4K2C	protein_coding	protein_coding	5	+	ENSSSCG00000000436	1066.52	1058.73	958.7	1399.99	931.48	912.39	1545.65	1253.49	1309.93
ARHGAP9	protein_coding	protein_coding	5	-	ENSSSCG00000000437	1	5	7.02	5.01	1	4	6	8	8.03
KIF5A	protein_coding	protein_coding	5	+	ENSSSCG00000000439	27.48	38.27	38.3	29.03	37.52	18.61	64.34	50.7	31.07
INHBE	protein_coding	protein_coding	5	+	ENSSSCG00000000442	0	0	1	0	0	0.33	0	0	4
GLI1	protein_coding	protein_coding	5	+	ENSSSCG00000000443	0	2	0	1	0	2.67	0	0	2
DCTN2	protein_coding	protein_coding	5	-	ENSSSCG00000000444	929	1266	1599.05	1080.09	1219.08	1173.98	1319.1	1322.99	1519.98
DTX3	protein_coding	protein_coding	5	+	ENSSSCG00000000449	5	2	5	1	0	1	5	9	6
ATP23	protein_coding	protein_coding	5	+	ENSSSCG00000000453	117	125	100	156	38	91	169	61	102
LRIG3	protein_coding	protein_coding	5	-	ENSSSCG00000000455	109	262	321	173	194	189	176.01	280.99	205
SLC16A7	protein_coding	protein_coding	5	+	ENSSSCG00000000456	832	1263.94	1198	1202.99	356	1096.18	1310.19	499	1136.71
USP15	protein_coding	protein_coding	5	+	ENSSSCG00000000457	598.02	561	526.03	850	351	619	863.9	462	701.99
MON2	protein_coding	protein_coding	5	+	ENSSSCG00000000458	382	498	481	533	402	486	584	508.67	583.94
RXYLT1	protein_coding	protein_coding	5	+	ENSSSCG00000000462	103	109.01	77	119	60	90	150	106	92
C12orf56	protein_coding	protein_coding	5	-	ENSSSCG00000000464	1	1	1	3	0	1	1	2	1
XPOT	protein_coding	protein_coding	5	+	ENSSSCG00000000466	1329.91	1177.54	985.39	1531.07	563.2	1270.31	1670.16	707.42	1718.27
LEMD3	protein_coding	protein_coding	5	+	ENSSSCG00000000469	814	891.22	912	916.85	640	935.94	1157.88	839.79	1069.98
ENSSSCG00000000473	protein_coding	protein_coding	5	-	ENSSSCG00000000473	726	785	890.93	889.77	867.99	783.98	1062.85	1273.94	1034.29
IRAK3	protein_coding	protein_coding	5	+	ENSSSCG00000000475	187	305.97	274	274	359.85	252.99	303.22	412.07	302
HELB	protein_coding	protein_coding	5	+	ENSSSCG00000000477	59.47	57.96	53	86.88	66.46	65.43	77	80.18	86.58
GRIP1	protein_coding	protein_coding	5	-	ENSSSCG00000000478	36.53	39.04	72	59.14	35.54	51.57	52	37.35	67.55
IL22	protein_coding	protein_coding	5	-	ENSSSCG00000000482	0	0	0	0	0	0	0	0	0
MDM1	protein_coding	protein_coding	5	-	ENSSSCG00000000483	42	57	48.15	58	33	51	68	79	58
NUP107	protein_coding	protein_coding	5	+	ENSSSCG00000000486	1221	1303	923.37	1605.97	620	1162.79	1961.15	867.13	1511.99
SLC35E3	protein_coding	protein_coding	5	+	ENSSSCG00000000487	355.01	390.99	218	515.94	136	308	529	231	385.61
MDM2	protein_coding	protein_coding	5	+	ENSSSCG00000000488	3145.52	3580.49	2439.71	4534.78	2148.98	2982.96	4683.54	3614.95	3490.27
LYZ	protein_coding	protein_coding	5	+	ENSSSCG00000000492	601.87	642.95	674.82	684.73	171.84	729.1	842.4	204.37	978.64
FRS2	protein_coding	protein_coding	5	+	ENSSSCG00000000493	162	185.93	197.65	230	158	202	233.04	207	263.01
CCT2	protein_coding	protein_coding	5	+	ENSSSCG00000000496	5721.3	5988.2	4406.41	7267.11	3180.8	5360.1	8864.51	4929.1	6830.43
BEST3	protein_coding	protein_coding	5	-	ENSSSCG00000000499	0	0	0	1	0	0	0	0	2
ENSSSCG00000000500	protein_coding	protein_coding	5	+	ENSSSCG00000000500	588.64	513.05	818.49	807.02	345.35	702.07	877.5	433.95	768.89
CNOT2	protein_coding	protein_coding	5	+	ENSSSCG00000000502	849.73	910.92	833	1140.31	721	779.19	1233.47	906.99	1120.62
PTPRB	protein_coding	protein_coding	5	-	ENSSSCG00000000504	104	176	112	180	314	83	148	303.88	90
ZFC3H1	protein_coding	protein_coding	5	-	ENSSSCG00000000509	631	632.25	1090.62	802.35	830	1060.59	889.9	1102	1061.95
TMEM19	protein_coding	protein_coding	5	+	ENSSSCG00000000510	2280.94	2470.01	2504.76	3206.39	2939.02	2381.01	3543.04	3841.82	2862.4
TBC1D15	protein_coding	protein_coding	5	+	ENSSSCG00000000512	755	785	683	1057	516	819	1156.18	664	961
TRHDE	protein_coding	protein_coding	5	+	ENSSSCG00000000515	0	0	0	0	0	0	0	0	0
KCNC2	protein_coding	protein_coding	5	-	ENSSSCG00000000516	0	0	0	0	1	2	0	0	0
CAPS2	protein_coding	protein_coding	5	-	ENSSSCG00000000517	4	0	21	2	2	6	0	6	10
GLIPR1	protein_coding	protein_coding	5	+	ENSSSCG00000000519	500.2	531.8	496.32	609.97	394.39	447.03	706.93	612.37	575.66
PHLDA1	protein_coding	protein_coding	5	-	ENSSSCG00000000521	4067.23	3437.51	3112.67	5005.74	7848.66	3319.19	6355.29	7107.29	5794.09
NAP1L1	protein_coding	protein_coding	5	-	ENSSSCG00000000522	9222.3	9169.89	12582.7	10130.2	6857.66	10206.2	11433.7	10574.1	11885.6
BBS10	protein_coding	protein_coding	5	-	ENSSSCG00000000523	80	112	117	100	130	91	117	103	84
SYT10	protein_coding	protein_coding	5	+	ENSSSCG00000000527	0	0	0	0	0	0	0	0	0
PKP2	protein_coding	protein_coding	5	+	ENSSSCG00000000528	1539	3126.83	2659.05	2020.97	3178.31	1632.91	2031.02	3942.44	2265.48
ENSSSCG00000000530	protein_coding	protein_coding	5	-	ENSSSCG00000000530	1440.71	1654.99	1310.64	1748.67	981.95	1686.79	2147.5	1442.38	1781
BICD1	protein_coding	protein_coding	5	-	ENSSSCG00000000531	187	310	164	329	149	181	423	223.99	327
IPO8	protein_coding	protein_coding	5	+	ENSSSCG00000000534	1002.58	1018.99	1246	1146.14	790.94	1296.94	1371	879.01	1690.7
ERGIC2	protein_coding	protein_coding	5	+	ENSSSCG00000000536	962	1089.17	1071.69	1167.93	688.81	890.78	1385.09	967.03	1073.3
OVCH1	protein_coding	protein_coding	5	+	ENSSSCG00000000540	0	0	0	0	0	0	0	0	0
FAR2	protein_coding	protein_coding	5	-	ENSSSCG00000000541	0	8.61	24.33	7.01	7.19	3.16	6.43	0	11.64
KLHL42	protein_coding	protein_coding	5	-	ENSSSCG00000000545	107	83	169	99	97	120	131.06	78	192
MANSC4	protein_coding	protein_coding	5	+	ENSSSCG00000000546	13.42	4.16	6.92	1.35	2.7	2.65	14.97	5.3	7.99
MRPS35	protein_coding	protein_coding	5	-	ENSSSCG00000000547	481.58	416.84	431.08	629.65	242.3	473.35	774.19	334.69	605.01
PPFIBP1	protein_coding	protein_coding	5	-	ENSSSCG00000000549	910.86	1133.38	952	1317.78	1611.74	985.78	1414	1552.39	1212.44
SMCO2	protein_coding	protein_coding	5	-	ENSSSCG00000000550	0	0	0	0	0	0	0	0	0
ARNTL2	protein_coding	protein_coding	5	-	ENSSSCG00000000551	1004.96	1479.62	1018.29	1238	2077.95	984.24	1167	1746.58	1097.5
TM7SF3	protein_coding	protein_coding	5	+	ENSSSCG00000000553	396	351.94	553	450	275	484	586.06	380	642.02
FGFR1OP2	protein_coding	protein_coding	5	-	ENSSSCG00000000554	243	237.58	310	283.96	303	263	308	336.06	325
ITPR2	protein_coding	protein_coding	5	+	ENSSSCG00000000555	81	90	87	87	63	109	109	131	107
RASSF8	protein_coding	protein_coding	5	-	ENSSSCG00000000559	330	379	551.33	499	651	494	534	745.14	515.01
IRAG2	protein_coding	protein_coding	5	-	ENSSSCG00000000563	0	0	0	0	0	0	0	1.45	0
SOX5	protein_coding	protein_coding	5	+	ENSSSCG00000000567	0	0	0	0	0	0	0	1	0
C2CD5	protein_coding	protein_coding	5	+	ENSSSCG00000000570	490	451	806.15	558	387	592.33	651	417	758.72
ABCC9	protein_coding	protein_coding	5	+	ENSSSCG00000000571	0	0	0	0	0	0	0	0	0
KCNJ8	protein_coding	protein_coding	5	+	ENSSSCG00000000573	0	0	0	0	0	0	0	0	0
ENSSSCG00000000576	protein_coding	protein_coding	5	+	ENSSSCG00000000576	9136.25	10159.3	9760.52	10243.6	5060.51	9170.32	12271	6488.49	11579.3
GYS2	protein_coding	protein_coding	5	+	ENSSSCG00000000577	2	0	0	0	1	0	1	0	0
GOLT1B	protein_coding	protein_coding	5	-	ENSSSCG00000000579	1705.07	1998.25	1208.59	1970.35	1237.53	1620.36	2191.29	1681.3	1877.72
RECQL	protein_coding	protein_coding	5	+	ENSSSCG00000000580	705.81	823.47	564.78	883.34	519.02	666.01	1076.98	643.84	850.57
IAPP	protein_coding	protein_coding	5	-	ENSSSCG00000000582	0	0	0	0	0	0	0	0	0
PYROXD1	protein_coding	protein_coding	5	-	ENSSSCG00000000583	187.8	222.36	249.52	222.72	210.49	175.82	231.73	248.86	221.43
SLCO1A2	protein_coding	protein_coding	5	+	ENSSSCG00000000584	0	0	1	1	0	0	1	1	0
SLCO1C1	protein_coding	protein_coding	5	-	ENSSSCG00000000585	0	0	0	0	0	0	0	0	0
AEBP2	protein_coding	protein_coding	5	-	ENSSSCG00000000587	556.89	581.58	535.01	788.01	861.99	458.15	812.01	913.46	586.74
PLEKHA5	protein_coding	protein_coding	5	-	ENSSSCG00000000588	254	311	277	336	225	328.11	346	238.95	381
ENSSSCG00000000589	pseudogene	pseudogene	5	-	ENSSSCG00000000589	0	0	0	0	0	0	0	0	0
PLCZ1	protein_coding	protein_coding	5	+	ENSSSCG00000000590	0	0	0	0	0	0	0	0	0
PIK3C2G	protein_coding	protein_coding	5	-	ENSSSCG00000000591	0	0	0	0	0	0	0	0	0
SLC15A5	protein_coding	protein_coding	5	+	ENSSSCG00000000598	0	0	0	0	0	0	0	0	1
DERA	protein_coding	protein_coding	5	-	ENSSSCG00000000599	639	495	521	710.99	179	574	834.99	285	684.52
EPS8	protein_coding	protein_coding	5	+	ENSSSCG00000000600	1016	880	1064.98	1270.96	1132	1057	1441.99	906.73	1596.43
PTPRO	protein_coding	protein_coding	5	-	ENSSSCG00000000601	0	0	0	0	0	0	0	0	0
RERG	protein_coding	protein_coding	5	+	ENSSSCG00000000602	0	0	0	0	0	0	0	0	0
ERP27	protein_coding	protein_coding	5	+	ENSSSCG00000000605	0	0	0	0	0	0	0	0	0
ART4	protein_coding	protein_coding	5	+	ENSSSCG00000000607	0	1	0	0	0	0	0	0	0
SMCO3	protein_coding	protein_coding	5	+	ENSSSCG00000000610	0	0	0	0	0	0	0	0	0
ENSSSCG00000000611	protein_coding	protein_coding	5	+	ENSSSCG00000000611	1746.09	1888.98	1376.94	2350.16	1073	1645	2788.05	1799.89	2132.37
ATF7IP	protein_coding	protein_coding	5	-	ENSSSCG00000000612	581.01	340	620	724.01	245.01	665	789.3	254	808.04
GRIN2B	protein_coding	protein_coding	5	+	ENSSSCG00000000614	0	0	0	0	0	0	0	0	0
FAM234B	protein_coding	protein_coding	5	-	ENSSSCG00000000619	275	229.01	270	333	106	315.02	405	91	371.54
BCL2L14	protein_coding	protein_coding	5	-	ENSSSCG00000000623	7	12	28	6	14	15	6	24	23
LRP6	protein_coding	protein_coding	5	+	ENSSSCG00000000625	429	482	456.97	655	846	704	826	991.47	886.9
TP23	protein_coding	protein_coding	5	+	ENSSSCG00000000629	0	0	0	0	0	0	0	0	0
TAS2R9	protein_coding	protein_coding	5	+	ENSSSCG00000000631	0	0	0	0	1	0	0	0	0
YBX3	protein_coding	protein_coding	5	+	ENSSSCG00000000633	6656.44	6573.88	5897.73	6652.08	4757.41	6393.69	8609.64	5682.64	8958.47
STYK1	protein_coding	protein_coding	5	+	ENSSSCG00000000634	1	1	3	0	2	2	0	0	2
MAGOHB	protein_coding	protein_coding	5	+	ENSSSCG00000000635	533	535.97	312.99	751.5	165	387.33	988.75	341	583
ENSSSCG00000000636	protein_coding	protein_coding	5	+	ENSSSCG00000000636	2	1	0	1	0	0	2	2	1
ENSSSCG00000000638	protein_coding	protein_coding	5	+	ENSSSCG00000000638	0	0	0	0	0	0	0	0	0
ENSSSCG00000000639	protein_coding	protein_coding	5	+	ENSSSCG00000000639	0	0	0	0	0	0	0	0	0
ENSSSCG00000000640	protein_coding	protein_coding	5	+	ENSSSCG00000000640	0	0	0	0	0	0	0	0	0
KLRD1	protein_coding	protein_coding	5	-	ENSSSCG00000000642	0	0	0	0	0	0	0	0	0
GABARAPL1	protein_coding	protein_coding	5	-	ENSSSCG00000000645	63	297.95	179	98	244.02	121	138.03	346.54	205
OLR1	protein_coding	protein_coding	5	+	ENSSSCG00000000647	0	4	2	0	24	0	0	41	2
CLEC7A	protein_coding	protein_coding	5	+	ENSSSCG00000000648	0	0	0	0	0	0	0	0	0
CLEC1A	protein_coding	protein_coding	5	+	ENSSSCG00000000649	0	0	1	0	0	0	1	0	0
CLEC1B	protein_coding	protein_coding	5	-	ENSSSCG00000000650	0	0	0	0	0	0	0	0	0
CLEC12B	protein_coding	protein_coding	5	+	ENSSSCG00000000651	0	0	0	0	0	0	0	0	0
CD69	protein_coding	protein_coding	5	+	ENSSSCG00000000653	3	3	4	3	23	5	7	22	2
CLEC2B	protein_coding	protein_coding	5	+	ENSSSCG00000000656	0	0	0	0	0	0	0	0	0
ENSSSCG00000000657	protein_coding	protein_coding	5	-	ENSSSCG00000000657	0	0	0	0	1	0	0	1	0
ENSSSCG00000000659	protein_coding	protein_coding	5	+	ENSSSCG00000000659	0	0	0	0	0	0	0	0	0
A2M	protein_coding	protein_coding	5	+	ENSSSCG00000000660	42	30	210	90	360	82	38	143	65
PHC1	protein_coding	protein_coding	5	-	ENSSSCG00000000661	186	222	271	174	201	254.51	187	297.01	364
KLRG1	protein_coding	protein_coding	5	-	ENSSSCG00000000663	0	0	0	0	0	0	0	0	0
A2ML1	protein_coding	protein_coding	5	-	ENSSSCG00000000664	0	0	1	1	1	1	0	0	1
RIMKLB	protein_coding	protein_coding	5	-	ENSSSCG00000000665	489	497	483	552	254.99	700.01	837.04	196.98	864.97
AICDA	protein_coding	protein_coding	5	+	ENSSSCG00000000667	0	0	0	1	1	0	0	1	0
APOBEC1	protein_coding	protein_coding	5	-	ENSSSCG00000000668	39	170	80	110.96	741.84	26	96	448.99	34
GDF3	protein_coding	protein_coding	5	-	ENSSSCG00000000669	0	0	0	0	0	0	0	0	0
CLSTN3	protein_coding	protein_coding	5	-	ENSSSCG00000000672	0	0	1	0	0	0	0	2	0
LRRC23	protein_coding	protein_coding	5	-	ENSSSCG00000000679	6	1	30	1	8.39	6	0	8.45	9.69
GPR162	protein_coding	protein_coding	5	-	ENSSSCG00000000680	0	0	0	0	0	0	1	0	0
P3H3	protein_coding	protein_coding	5	-	ENSSSCG00000000681	0	0	0	0	0	0	0	0	0
GNB3	protein_coding	protein_coding	5	-	ENSSSCG00000000682	0	1	0	0	0	0	0	2	0
CDCA3	protein_coding	protein_coding	5	+	ENSSSCG00000000683	476.73	524.38	335	591	52	452	788	201	562.04
USP5	protein_coding	protein_coding	5	-	ENSSSCG00000000684	2120.18	2113.95	1695.86	2552.04	1435.1	2088.03	3214.04	2028.11	2640.89
TPI1	protein_coding	protein_coding	5	-	ENSSSCG00000000685	4856.54	6070.51	11257.8	5501.44	4788.5	6854.87	7632.83	8462.55	10513.3
CD4	protein_coding	protein_coding	5	-	ENSSSCG00000000687	1	0	0	1	0	1	1	0	0
LAG3	protein_coding	protein_coding	5	-	ENSSSCG00000000688	0	0	0	0	0	0	0	0	0
MLF2	protein_coding	protein_coding	5	+	ENSSSCG00000000690	2870.82	3142.18	2456.26	3430.35	2475.05	2567.95	4205.87	3921.48	3577.02
COPS7A	protein_coding	protein_coding	5	-	ENSSSCG00000000691	967.2	849.13	913.16	1273.42	754.09	895.78	1565.88	836.7	1162.19
PIANP	protein_coding	protein_coding	5	+	ENSSSCG00000000692	0	0	0	0	0	0	0	0	0
NCAPD2	protein_coding	protein_coding	5	-	ENSSSCG00000000693	1311	880.97	931.99	1738.06	176.99	1275	2263.65	535.43	1652.27
GAPDH	protein_coding	protein_coding	5	-	ENSSSCG00000000694	29682.9	35386.7	57565.9	32557.6	29735.4	36622.2	44547.8	41622	54304.2
IFFO1	protein_coding	protein_coding	5	+	ENSSSCG00000000695	0	1	0	0	1	0	0	0	0
ENSSSCG00000000696	protein_coding	protein_coding	5	+	ENSSSCG00000000696	1779.86	1347.16	879	2417.92	726.8	1154.99	3135.24	1003.93	1570.73
ENSSSCG00000000697	protein_coding	protein_coding	5	+	ENSSSCG00000000697	4165.24	4702.14	4549.49	5545.71	4980.36	5376.93	6163.83	7776.69	6424.31
LPAR5	protein_coding	protein_coding	5	+	ENSSSCG00000000699	2	20	5	7	43	7	7	60.48	3
ACRBP	protein_coding	protein_coding	5	+	ENSSSCG00000000700	21.51	25.35	56.45	24.44	45.51	32.33	32.73	44.51	57.65
ZNF384	protein_coding	protein_coding	5	+	ENSSSCG00000000702	608.99	833.99	743.99	813.99	646	708.98	1043	873.87	978.95
ENSSSCG00000000703	protein_coding	protein_coding	5	+	ENSSSCG00000000703	20.86	24.88	32.91	20	54.08	21.91	20.64	97.36	28.04
TAPBPL	protein_coding	protein_coding	5	-	ENSSSCG00000000704	304.12	364.86	662.01	270.54	856.61	407.44	453.14	1320.53	642.47
CD27	protein_coding	protein_coding	5	-	ENSSSCG00000000705	6.75	13.25	24.31	17.66	40.91	13.41	22.22	48.95	24.34
LTBR	protein_coding	protein_coding	5	-	ENSSSCG00000000706	830.91	955.38	834	1052.13	545.53	775	1201.01	931.9	1170.95
SCNN1A	protein_coding	protein_coding	5	+	ENSSSCG00000000707	2524.96	1458.98	6182.47	1500.46	2008.99	3906.5	1993.42	2301.98	6097.8
TNFRSF1A	protein_coding	protein_coding	5	+	ENSSSCG00000000708	843	1217.37	1119	978	890	979.03	1220.96	1715.49	1505.87
PLEKHG6	protein_coding	protein_coding	5	-	ENSSSCG00000000709	273	638.93	942.09	162	551	464.1	198	942	704.13
VWF	protein_coding	protein_coding	5	+	ENSSSCG00000000712	4	0	3	0	5	2	0	2	1
KCNA1	protein_coding	protein_coding	5	-	ENSSSCG00000000716	0	0	0	0	0	0	0	0	0
ENSSSCG00000000718	protein_coding	protein_coding	5	-	ENSSSCG00000000718	0	0	0	0	0	0	0	0	0
NDUFA9	protein_coding	protein_coding	5	-	ENSSSCG00000000719	1530	1500	1456.71	1614.97	763.85	1489	1943.24	1022.13	1993.97
AKAP3	protein_coding	protein_coding	5	+	ENSSSCG00000000720	5.26	19.48	34	17.28	24	23.66	9	31.66	18
ENSSSCG00000000721	protein_coding	protein_coding	5	-	ENSSSCG00000000721	3.33	10.16	1.2	6.91	2.41	1.64	9.61	4.92	15.86
RAD51AP1	protein_coding	protein_coding	5	-	ENSSSCG00000000722	610.41	601.36	362.8	837.79	83.58	520.7	951.49	240.01	601.74
C12orf4	protein_coding	protein_coding	5	+	ENSSSCG00000000723	318.99	407	292	451.5	119	344.04	520	228.36	457.03
PARP11	protein_coding	protein_coding	5	+	ENSSSCG00000000728	9.45	5.04	8.97	4.89	5	10	7.67	16	7.87
PRMT8	protein_coding	protein_coding	5	-	ENSSSCG00000000730	0	0	0	1	0	0	0	1	0
CRACR2A	protein_coding	protein_coding	5	+	ENSSSCG00000000732	1.55	3.96	6.03	2.11	0	0	1.33	0	2.13
TSPAN11	protein_coding	protein_coding	5	+	ENSSSCG00000000734	0	0	0	0	0	0	0	0	0
TSPAN9	protein_coding	protein_coding	5	-	ENSSSCG00000000735	62	80	225	91	86	141	147	146	269.92
TEAD4	protein_coding	protein_coding	5	-	ENSSSCG00000000736	1120.26	768.63	869.71	1343.48	197.11	1113.3	1799.12	298.38	1612.91
TULP3	protein_coding	protein_coding	5	-	ENSSSCG00000000737	454.02	447.39	592.03	509	464.94	525	494	513.07	732
RHNO1	protein_coding	protein_coding	5	-	ENSSSCG00000000738	1007	1059.66	687	1274	255	934.97	1620.98	689	1215.07
FOXM1	protein_coding	protein_coding	5	+	ENSSSCG00000000739	467	446	330.51	494.27	69	505.36	661.82	266	565.11
TEX52	protein_coding	protein_coding	5	+	ENSSSCG00000000740	0	0	0	5.07	0	3.64	5.55	0	0
NRIP2	protein_coding	protein_coding	5	+	ENSSSCG00000000741	0	0	0	0	0	1	0	0	0
ITFG2	protein_coding	protein_coding	5	-	ENSSSCG00000000742	181	172.83	190.99	207.18	145	192.44	259.5	234	297.53
FKBP4	protein_coding	protein_coding	5	-	ENSSSCG00000000743	4255.28	3483.66	2233.82	5390.89	1297.56	3584.15	6541.65	1972.27	4637.25
ENSSSCG00000000744	pseudogene	pseudogene	5	-	ENSSSCG00000000744	55.84	79.7	77.52	53.17	66.61	68.34	71.85	87.53	82.58
DDX11	protein_coding	protein_coding	5	+	ENSSSCG00000000745	213.66	161.77	163.94	277.42	88.95	204.86	365.71	104.39	250.76
WASHC1	protein_coding	protein_coding	5	-	ENSSSCG00000000746	534.44	605.38	538.95	633.57	537.85	530.38	751.33	708.02	735.71
IQSEC3	protein_coding	protein_coding	5	+	ENSSSCG00000000748	0	0	0	0	0	0	0	0	0
SLC6A12	protein_coding	protein_coding	5	-	ENSSSCG00000000749	0	0	2	0	0	1	0	0	0
CCDC77	protein_coding	protein_coding	5	+	ENSSSCG00000000751	181.99	234.19	131	260	75	172	295	188	227.05
WNK1	protein_coding	protein_coding	5	+	ENSSSCG00000000753	1939.25	2831.06	2020.54	3317.2	3467.89	2455.99	3493.29	4623.11	3095.17
RAD52	protein_coding	protein_coding	5	-	ENSSSCG00000000754	39	45.32	64.32	41.32	36.26	67.82	67.47	69.79	65.38
ERC1	protein_coding	protein_coding	5	+	ENSSSCG00000000755	848.9	1272.68	1001.68	1362.63	1474.73	1045.17	1509.7	1550.16	1361.56
ADIPOR2	protein_coding	protein_coding	5	+	ENSSSCG00000000757	1257.77	1334	1261.91	1565.93	1305.28	1357.47	1762.38	2222.78	1747.02
WNT5B	protein_coding	protein_coding	5	+	ENSSSCG00000000759	14	28	13	18	236.17	9	16	150	9
LRTM2	protein_coding	protein_coding	5	+	ENSSSCG00000000760	0	0	0	0	1	0	0	0	0
HDHD5	protein_coding	protein_coding	5	-	ENSSSCG00000000764	272	207.34	221	278.99	135.12	199	386.13	142	303
IL17RA	protein_coding	protein_coding	5	+	ENSSSCG00000000765	774.99	1182.33	608.3	944.19	1734.85	610	1088.08	2210.73	763.79
CECR2	protein_coding	protein_coding	5	+	ENSSSCG00000000766	207.48	371	160	270.04	393	234.29	359	573	329.98
ENSSSCG00000000767	protein_coding	protein_coding	5	-	ENSSSCG00000000767	2983.16	4960.67	2908.41	4217.71	4720.54	2434.04	4629.2	5757.95	3213.4
BID	protein_coding	protein_coding	5	-	ENSSSCG00000000769	759.84	871.03	542.03	1079.4	554.91	581.13	1308.21	827.37	749.37
MICAL3	protein_coding	protein_coding	5	-	ENSSSCG00000000770	542.26	619	390.89	817.99	1118.03	553	871	1586.02	647.53
USP18	protein_coding	protein_coding	5	+	ENSSSCG00000000774	15	2	21	10.99	44.95	12	23	37.91	19
ENSSSCG00000000777	protein_coding	protein_coding	5	-	ENSSSCG00000000777	0	0	0	0	0	0	0	0	0
CPNE8	protein_coding	protein_coding	5	-	ENSSSCG00000000778	0	0	0	0	0	0	0	0	0
KIF21A	protein_coding	protein_coding	5	-	ENSSSCG00000000779	376	422	293	552	406	389.08	526.99	482	351
ABCD2	protein_coding	protein_coding	5	-	ENSSSCG00000000781	0	0	0	0	0	0	0	0	0
C12orf40	protein_coding	protein_coding	5	+	ENSSSCG00000000782	0	0	0	0	0	0	0	0	0
SLC2A13	protein_coding	protein_coding	5	-	ENSSSCG00000000783	240	236	284.99	410.33	252	345.49	442	265	394.97
LRRK2	protein_coding	protein_coding	5	+	ENSSSCG00000000784	0	0	0	0	0	0	0	0	1
CNTN1	protein_coding	protein_coding	5	+	ENSSSCG00000000789	0	0	0	0	0	0	0	0	0
PDZRN4	protein_coding	protein_coding	5	+	ENSSSCG00000000791	16	23	29.66	23.12	29	22.99	20	30.27	22
PPHLN1	protein_coding	protein_coding	5	+	ENSSSCG00000000793	854.79	975.72	983.47	1006.32	741.22	945.48	1150.98	904.36	1145.29
ADAMTS20	protein_coding	protein_coding	5	-	ENSSSCG00000000795	0	1	0	0	0	0	1	0	0
TWF1	protein_coding	protein_coding	5	-	ENSSSCG00000000798	2314.21	2803.09	1900.77	3027.26	2451.5	2123.01	3261.53	3287.76	2481.88
IRAK4	protein_coding	protein_coding	5	+	ENSSSCG00000000799	215.25	248.91	225.4	263.48	253.8	190.88	288.38	294.1	224.21
PUS7L	protein_coding	protein_coding	5	-	ENSSSCG00000000800	345	297	243	578	152	339	626.59	198	332.76
TMEM117	protein_coding	protein_coding	5	+	ENSSSCG00000000801	1	0	0	0	0	0	1	0	0
NELL2	protein_coding	protein_coding	5	-	ENSSSCG00000000802	1	0	0	1	1	2	0	0	0
ANO6	protein_coding	protein_coding	5	+	ENSSSCG00000000804	3669.68	6172.24	4791.49	5258.98	8951.14	4356	5209.4	9225.74	5480.19
SCAF11	protein_coding	protein_coding	5	-	ENSSSCG00000000806	1560	1775.54	1774.49	1944.98	1550.75	1895.98	2215.21	2509.98	2057.05
ENSSSCG00000000807	pseudogene	pseudogene	5	-	ENSSSCG00000000807	471	493.36	287	573	445	634.96	627.13	511.97	804.79
SLC38A2	protein_coding	protein_coding	5	-	ENSSSCG00000000808	11084.2	10626.1	17021.4	9437.09	11008.6	21496.6	10540.5	14671	22530
AMIGO2	protein_coding	protein_coding	5	-	ENSSSCG00000000810	15	42	21.63	10	26.01	5	10	30.92	13
PCED1B	protein_coding	protein_coding	5	+	ENSSSCG00000000811	0	5	2	3	0	0	0	1.74	1
SENP1	protein_coding	protein_coding	5	-	ENSSSCG00000000816	118	93	129	147	104	146	164	161	153
H1-7	protein_coding	protein_coding	5	+	ENSSSCG00000000820	0	0	0	0	0	0	0	0	0
CHST11	protein_coding	protein_coding	5	-	ENSSSCG00000000837	0	3	2	1	0	1	1	0	1
SLC41A2	protein_coding	protein_coding	5	+	ENSSSCG00000000838	13	17	5	38	3	15	35	15	15
ALDH1L2	protein_coding	protein_coding	5	+	ENSSSCG00000000839	34.7	27.31	23.78	27.19	25.45	25.01	38.83	27	37.98
WASHC4	protein_coding	protein_coding	5	-	ENSSSCG00000000840	735.87	933.76	872	965	798.75	790.6	1114.08	834.5	1045.9
APPL2	protein_coding	protein_coding	5	+	ENSSSCG00000000841	228.3	360	459	318.01	292.99	339.73	346.25	362	401.01
KANSL2	protein_coding	protein_coding	5	-	ENSSSCG00000000842	450.23	532.5	384.45	573.78	438.26	342.33	697.7	724.7	473.47
TXNRD1	protein_coding	protein_coding	5	-	ENSSSCG00000000843	2224.32	2712.02	813.03	3273.82	3626.67	1276	3897.02	3950.8	1727.99
NFYB	protein_coding	protein_coding	5	+	ENSSSCG00000000844	277	351	231	318	393.97	243	370.97	611	311
HCFC2	protein_coding	protein_coding	5	-	ENSSSCG00000000846	171	159	196	229.12	197	205	251	229.14	212
TDG	protein_coding	protein_coding	5	-	ENSSSCG00000000847	579	684	389	714.83	610	523	828.99	732.83	650.98
GLT8D2	protein_coding	protein_coding	5	+	ENSSSCG00000000848	2	1	1	1	3	0	0	0	1
HSP90B1	protein_coding	protein_coding	5	-	ENSSSCG00000000849	12573.5	15886.8	13323.6	14772.6	9023.34	14139.3	17724.3	9781.9	16498.2
NT5DC3	protein_coding	protein_coding	5	+	ENSSSCG00000000853	614.02	699.99	454.86	826.92	1632.11	491	887.58	1649.77	709.53
ENSSSCG00000000854	protein_coding	protein_coding	5	-	ENSSSCG00000000854	0	0	0	1	3	0	0	1	1
PAH	protein_coding	protein_coding	5	+	ENSSSCG00000000856	0	0	0	0	0	0	0	0	0
IGF1	protein_coding	protein_coding	5	+	ENSSSCG00000000857	0	0	0	1	0	0	0	0	0
PMCH	protein_coding	protein_coding	5	+	ENSSSCG00000000858	61.48	64.27	66.81	76.18	7.76	52.52	86.75	22.56	50.69
PARPBP	protein_coding	protein_coding	5	-	ENSSSCG00000000859	148.52	162.73	103.19	228.82	30.24	166.48	233.06	71.42	208.31
NUP37	protein_coding	protein_coding	5	+	ENSSSCG00000000860	438	310	294	432	80	325.02	577.01	216	486.99
GNPTAB	protein_coding	protein_coding	5	+	ENSSSCG00000000862	829	1023.99	737.04	977	807.98	698.76	1037.8	832.35	941
SYCP3	protein_coding	protein_coding	5	+	ENSSSCG00000000863	0	0	0	0	0	0	0	0	0
CHPT1	protein_coding	protein_coding	5	-	ENSSSCG00000000864	0	0	0	0	1	0	0	0	0
MYBPC1	protein_coding	protein_coding	5	-	ENSSSCG00000000866	1	0	1	0	0	0	0	5	1
SPIC	protein_coding	protein_coding	5	-	ENSSSCG00000000867	7	9	10	2	3	5	11	5	8
UTP20	protein_coding	protein_coding	5	-	ENSSSCG00000000869	2091.23	1093.74	1531.43	3198.41	510.84	2180.46	3383.93	899.29	2394.79
ARL1	protein_coding	protein_coding	5	+	ENSSSCG00000000870	1869.47	2110.06	2078.58	2242.57	2013.45	1736.19	2687.41	2360.23	2331.66
SLC5A8	protein_coding	protein_coding	5	+	ENSSSCG00000000871	0	0	0	0	0	0	0	0	0
ANO4	protein_coding	protein_coding	5	-	ENSSSCG00000000873	0	0	0	0	0	0	0	0	0
GAS2L3	protein_coding	protein_coding	5	-	ENSSSCG00000000874	529	396	388	663.01	68	609	835.38	234.96	705.73
NR1H4	protein_coding	protein_coding	5	-	ENSSSCG00000000875	0	0	0	0	0	0	0	0	0
SCYL2	protein_coding	protein_coding	5	-	ENSSSCG00000000877	863	1229.53	1148.97	1189.98	1264.08	1094.37	1261.91	1897.72	1251.59
ENSSSCG00000000883	protein_coding	protein_coding	5	+	ENSSSCG00000000883	0	0	0	0	0	0	0	0	0
APAF1	protein_coding	protein_coding	5	-	ENSSSCG00000000884	212.89	419.17	301	222	478	193	223.89	608	271
SLC25A3	protein_coding	protein_coding	5	-	ENSSSCG00000000886	10432.4	10900	13024.4	11335.7	6666.91	11270.1	14539.4	9661.26	15239.1
ENSSSCG00000000887	protein_coding	protein_coding	Scaffold	+	ENSSSCG00000000887	810.79	886.38	624.15	1047.65	129.27	937.99	1151.8	424.36	913.67
NEDD1	protein_coding	protein_coding	5	-	ENSSSCG00000000890	804	922	636	979.01	942.71	752.99	1155.16	1191.43	913.87
LTA4H	protein_coding	protein_coding	5	+	ENSSSCG00000000891	1217.99	1050.02	1001	1358.08	382.57	1052	1576.98	699.23	1215
HAL	protein_coding	protein_coding	5	+	ENSSSCG00000000892	29	8	44	17	6	64.46	20	3	81
AMDHD1	protein_coding	protein_coding	5	-	ENSSSCG00000000893	5.4	2	9.98	4	2	12.53	6	5	11.45
CCDC38	protein_coding	protein_coding	5	+	ENSSSCG00000000894	30.88	55.53	39.18	40.16	15	40.2	83.89	45.23	47.01
SNRPF	protein_coding	protein_coding	5	-	ENSSSCG00000000895	1721.71	1788.47	1927.6	1897.13	738	1530.28	2769.1	1029.72	2608.28
NTN4	protein_coding	protein_coding	5	+	ENSSSCG00000000896	9832.07	6494.21	7790.98	11910.8	2209.97	8902.22	14425.8	2701.11	11817.9
VEZT	protein_coding	protein_coding	5	-	ENSSSCG00000000900	903.71	1337.18	983	1135	1756.58	887	1329.52	1825.99	1133.02
FGD6	protein_coding	protein_coding	5	+	ENSSSCG00000000901	355	1557.99	442	620.01	2833.97	378	567.39	2968.25	410.97
NR2C1	protein_coding	protein_coding	5	+	ENSSSCG00000000902	200.98	312.74	232.99	242.74	314.95	177	270	367	261
ENSSSCG00000000905	protein_coding	protein_coding	5	+	ENSSSCG00000000905	1146.89	1156.99	1610.95	1050.92	778.14	1124	1483.66	1162.32	1802.93
TMCC3	protein_coding	protein_coding	5	+	ENSSSCG00000000906	959.73	2232.32	851.1	1557.98	4587.3	858.1	1707.21	8142	1122.45
PLXNC1	protein_coding	protein_coding	5	-	ENSSSCG00000000907	11.19	13.21	16.11	14.06	9	19.11	25.17	19.15	13.16
ENSSSCG00000000908	protein_coding	protein_coding	5	+	ENSSSCG00000000908	2380.47	2602.09	1984.94	3063.23	2044.73	1927.18	3641.09	2971.41	2652.57
CRADD	protein_coding	protein_coding	5	-	ENSSSCG00000000910	24	18	47	17	14	28	35	15	48
DCN	protein_coding	protein_coding	5	+	ENSSSCG00000000915	0	0	0	0	0	0	0	0	0
LUM	protein_coding	protein_coding	5	+	ENSSSCG00000000916	0	0	0	0	0	0	0	0	0
KERA	protein_coding	protein_coding	5	+	ENSSSCG00000000917	0	0	0	0	0	0	0	0	0
EPYC	protein_coding	protein_coding	5	+	ENSSSCG00000000918	0	0	0	0	0	0	0	0	0
POC1B	protein_coding	protein_coding	5	+	ENSSSCG00000000920	25	21	44	31.89	12	31	23.96	25.86	41
C12orf50	protein_coding	protein_coding	5	+	ENSSSCG00000000924	2	0	2	2	1	2	0	1	1
C12orf29	protein_coding	protein_coding	5	-	ENSSSCG00000000925	270.52	231.55	211.16	375.4	102.65	238.08	432.42	263.48	277.52
CEP290	protein_coding	protein_coding	5	+	ENSSSCG00000000926	442.49	485.98	568.57	551.22	306.16	590.27	505.47	360.11	655.27
TMTC3	protein_coding	protein_coding	5	-	ENSSSCG00000000927	643	687.94	439.41	960.02	707	651	1065	838.19	732
NTS	protein_coding	protein_coding	5	-	ENSSSCG00000000932	1	1	4	0	0	2	1	0	1
LRRIQ1	protein_coding	protein_coding	5	-	ENSSSCG00000000934	160	126	334.33	95	103	259	100	108	263
SLC6A15	protein_coding	protein_coding	5	+	ENSSSCG00000000936	0	0	0	0	0	0	0	0	0
MYF5	protein_coding	protein_coding	5	-	ENSSSCG00000000937	0	0	0	0	0	0	0	0	0
ACSS3	protein_coding	protein_coding	5	-	ENSSSCG00000000939	0	0	0	0	0	0	0	0	0
PPFIA2	protein_coding	protein_coding	5	+	ENSSSCG00000000940	0	0	0	0	0	0	0	0	0
METTL25	protein_coding	protein_coding	5	-	ENSSSCG00000000941	42.17	34.07	78.77	39.09	24.06	56.31	50.1	11.05	59.54
OTOGL	protein_coding	protein_coding	5	-	ENSSSCG00000000943	0	0	0	0	0	0	0	0	0
SYT1	protein_coding	protein_coding	5	-	ENSSSCG00000000948	0	0	0	0	0	0	0	0	0
E2F7	protein_coding	protein_coding	5	+	ENSSSCG00000000950	697	660.98	333	942.67	124	559	1097.82	279	795
CSRP2	protein_coding	protein_coding	5	+	ENSSSCG00000000951	13	11	5	18	36	2	13	59	4
ZDHHC17	protein_coding	protein_coding	5	-	ENSSSCG00000000952	309.5	275	305	395	274	324	457	361.99	393
TBC1D22A	protein_coding	protein_coding	5	-	ENSSSCG00000000955	161	205	396.02	232	200	242	255.14	259.08	363.99
DYRK2	protein_coding	protein_coding	5	+	ENSSSCG00000000958	504.24	1430	335.99	1064.59	1037	291	995.39	987.76	361
LARGE1	protein_coding	protein_coding	Scaffold	-	ENSSSCG00000000959	35	33	33	38	39	33	42	36	65
ENSSSCG00000000960	protein_coding	protein_coding	5	-	ENSSSCG00000000960	0	0	0	0	0	0	0	0	0
SYCE3	protein_coding	protein_coding	5	+	ENSSSCG00000000963	0	0	0	0	0	0	0	0	0
LMF2	protein_coding	protein_coding	5	+	ENSSSCG00000000964	433.53	546.97	605.74	538.19	352.64	527.08	725.8	532.66	691.33
NCAPH2	protein_coding	protein_coding	5	-	ENSSSCG00000000965	798.7	737.16	554.51	867.88	296.22	837.47	1109.71	507.85	991.36
ENSSSCG00000000967	protein_coding	protein_coding	5	+	ENSSSCG00000000967	0	0	1	0	0	0	0	0	0
SBF1	protein_coding	protein_coding	5	+	ENSSSCG00000000968	1280.66	1367.92	1204.7	1584.38	1451.94	1458.32	2027.48	1817.17	1913.51
PPP6R2	protein_coding	protein_coding	5	-	ENSSSCG00000000970	363.61	361.5	432.56	424.06	422.01	454.79	542.36	586.76	480.98
HDAC10	protein_coding	protein_coding	5	+	ENSSSCG00000000971	169	144	140	181.96	139	167	217	189.95	175
TUBGCP6	protein_coding	protein_coding	5	+	ENSSSCG00000000972	254.31	187.03	219.01	327	196	289.38	395	251.53	384.64
SELENOO	protein_coding	protein_coding	5	-	ENSSSCG00000000973	339	349	266	415	293	287	564.9	384.88	394.99
TRABD	protein_coding	protein_coding	5	-	ENSSSCG00000000974	455.41	419	399.19	504.08	458	480.91	657.91	485	529
PANX2	protein_coding	protein_coding	5	-	ENSSSCG00000000975	107	109	42	128	34	88	163	50	118
MLC1	protein_coding	protein_coding	5	+	ENSSSCG00000000978	0	0	1	1	0	0	0	1	0
ALG12	protein_coding	protein_coding	5	+	ENSSSCG00000000980	297	288	247	355	235.98	304	441	341	385.07
CRELD2	protein_coding	protein_coding	5	-	ENSSSCG00000000981	718	801.82	498.98	945.03	652	602.04	1054	637.79	682.99
TTLL8	protein_coding	protein_coding	5	+	ENSSSCG00000000982	0	0	0	0	0	0	0	0	0
ENSSSCG00000000983	protein_coding	protein_coding	5	+	ENSSSCG00000000983	0	1	2	0	0	0	0	1	0
EXOC2	protein_coding	protein_coding	7	-	ENSSSCG00000000985	574.01	588.01	769	778.05	792.84	737	941	991.56	861.6
FOXQ1	protein_coding	protein_coding	7	+	ENSSSCG00000000991	0	0	0	0	0	0	0	1	2
GMDS	protein_coding	protein_coding	7	-	ENSSSCG00000000994	256	279	405.66	287	169	271	369.99	211	405.99
PPP1R3G	protein_coding	protein_coding	7	+	ENSSSCG00000000997	0	0	0	0	0	0	0	0	0
RPP40	protein_coding	protein_coding	7	-	ENSSSCG00000000998	378	366	182	574	122	284	686.71	223	307.08
CDYL	protein_coding	protein_coding	7	+	ENSSSCG00000000999	248.95	299	305	324.99	362.05	242	325	479.2	366
ECI2	protein_coding	protein_coding	7	-	ENSSSCG00000001000	661.99	462.98	364.82	768.67	149	541.69	1051.88	234.12	717.87
ENSSSCG00000001001	protein_coding	protein_coding	7	+	ENSSSCG00000001001	0	0	0	0	0	0	0	0	0
PRPF4B	protein_coding	protein_coding	7	+	ENSSSCG00000001002	1293.85	1191.01	1255	1851.13	1134	1579.93	2109.15	1233.13	1625
SLC22A23	protein_coding	protein_coding	7	-	ENSSSCG00000001004	843.01	784	1354.86	958.76	428	971	1297.86	822.66	1449.9
ENSSSCG00000001005	protein_coding	protein_coding	2	+	ENSSSCG00000001005	0	0	0	0	0	0	0	0	0
BPHL	protein_coding	protein_coding	7	+	ENSSSCG00000001008	311	332.14	602.99	296	356	336	390.06	363	465
RIPK1	protein_coding	protein_coding	7	+	ENSSSCG00000001009	1014.59	1293.82	1088.55	1312.82	1954.75	985.06	1526.5	2537.61	1408.04
WRNIP1	protein_coding	protein_coding	7	+	ENSSSCG00000001010	917	868.71	975	1079.74	666.86	870	1400.98	848.91	1415.04
SERPINB1	protein_coding	protein_coding	7	-	ENSSSCG00000001011	245.06	292	482.53	260.96	399.99	205	310	688	314.99
ENSSSCG00000001021	protein_coding	protein_coding	7	+	ENSSSCG00000001021	148.95	173.99	177	199	237.11	176.5	204	268.01	232.73
SSR1	protein_coding	protein_coding	7	-	ENSSSCG00000001022	3716.41	3846.21	3350.97	4617.02	3079.04	3501.59	5666.2	4570.08	4673.67
RIOK1	protein_coding	protein_coding	7	+	ENSSSCG00000001024	521	595.67	324.02	836.77	524.26	504.99	990.79	708.02	546
DSP	protein_coding	protein_coding	7	+	ENSSSCG00000001025	8945.24	13237.5	9809.67	13283.2	14358.8	10222.9	15488.2	17771.3	13823.8
BMP6	protein_coding	protein_coding	7	+	ENSSSCG00000001027	0	1.02	0	0	0	0	0	0	0
SLC35B3	protein_coding	protein_coding	7	-	ENSSSCG00000001033	215.9	214	221.51	263	109	207	327.59	160	240.02
TFAP2A	protein_coding	protein_coding	7	-	ENSSSCG00000001036	310	372.01	343	430.72	336.26	345.93	454.02	468.58	457.8
ENSSSCG00000001038	protein_coding	protein_coding	7	+	ENSSSCG00000001038	594.42	755.9	920.24	659.01	545	639	824.59	712.51	820.12
C6orf52	protein_coding	protein_coding	7	-	ENSSSCG00000001040	0	0	0	0	1	0	0	0	0
PAK1IP1	protein_coding	protein_coding	7	+	ENSSSCG00000001041	646	517	392	892	267	476.48	991.55	399	559.96
MAK	protein_coding	protein_coding	7	-	ENSSSCG00000001042	0	0	0	0	0	0	0	0	0
ELOVL2	protein_coding	protein_coding	7	-	ENSSSCG00000001045	1	3	0	0	1	1	0	1	0
ADTRP	protein_coding	protein_coding	7	-	ENSSSCG00000001048	0	0	0	0	0	0	0	0	0
HIVEP1	protein_coding	protein_coding	7	+	ENSSSCG00000001049	187	672	381	303	1857.84	419	279	1656.95	635.67
PHACTR1	protein_coding	protein_coding	7	+	ENSSSCG00000001052	664.93	504.9	367.71	1128	45	522	1430.25	82	658.99
TBC1D7	protein_coding	protein_coding	7	-	ENSSSCG00000001053	173	161	185	232.51	89	146	340	197	223
RANBP9	protein_coding	protein_coding	7	-	ENSSSCG00000001056	391.78	625.16	503.48	491.02	600.39	386.01	544.91	876	562.19
MCUR1	protein_coding	protein_coding	7	-	ENSSSCG00000001057	510	538.41	331	763.03	307	339	834.98	431.9	471.65
ENSSSCG00000001060	protein_coding	protein_coding	7	+	ENSSSCG00000001060	0	0	0	0	0	0	0	0	0
JARID2	protein_coding	protein_coding	7	+	ENSSSCG00000001061	205.59	241.78	376.49	232	260	349	280.44	413.73	480.98
DTNBP1	protein_coding	protein_coding	7	-	ENSSSCG00000001062	180.41	136.22	285.51	156	64.75	222	229.09	122.39	343.93
MYLIP	protein_coding	protein_coding	7	+	ENSSSCG00000001063	79	63	169	65	22	81	107.59	37	173
ENSSSCG00000001064	protein_coding	protein_coding	7	+	ENSSSCG00000001064	17	46	38	16	73	29	34	100	42
ATXN1	protein_coding	protein_coding	7	-	ENSSSCG00000001065	93	180	135.77	115	333	118	135.99	382.31	179.71
STMND1	protein_coding	protein_coding	7	+	ENSSSCG00000001067	0	0	0	0	0	0	0	0	0
CAP2	protein_coding	protein_coding	7	+	ENSSSCG00000001068	0	0	0	0	0	0	0	0	0
FAM8A1	protein_coding	protein_coding	7	+	ENSSSCG00000001070	187.05	232.13	272.97	230.61	171.98	195.55	323	213	345
NHLRC1	pseudogene	pseudogene	7	-	ENSSSCG00000001072	4	5	3	6	7	3	3	4	1
TPMT	protein_coding	protein_coding	7	-	ENSSSCG00000001073	111.98	157	76.02	141.27	218.53	73	157	279.97	71
KDM1B	protein_coding	protein_coding	7	+	ENSSSCG00000001074	317.71	274	274.98	405.03	367.91	282	479.54	400	326
DEK	protein_coding	protein_coding	7	-	ENSSSCG00000001075	3519.73	3806.09	3824.51	3972.66	1424.41	4162.22	4656.93	2316.48	4839.21
RNF144B	protein_coding	protein_coding	7	+	ENSSSCG00000001076	326	294	572	292	181	437	441	430	684.45
MBOAT1	protein_coding	protein_coding	7	-	ENSSSCG00000001078	1143.12	1134.87	1598.52	1434.5	414.07	1206.21	1804.19	669.55	1871.78
CDKAL1	protein_coding	protein_coding	7	+	ENSSSCG00000001080	145	123	180	174	46	128	208	74	202
ENSSSCG00000001083	protein_coding	protein_coding	7	+	ENSSSCG00000001083	0	0	0	0	0	0	0	0	0
DCDC2	protein_coding	protein_coding	7	-	ENSSSCG00000001085	0	0	4	1	2	2	0	2	1
MRS2	protein_coding	protein_coding	7	+	ENSSSCG00000001087	721.01	600.3	831.76	882.7	380.31	864.37	1031.72	443.9	982.89
ENSSSCG00000001088	protein_coding	protein_coding	7	-	ENSSSCG00000001088	0	1	1	0	0	0	1	3	0
GPLD1	protein_coding	protein_coding	7	-	ENSSSCG00000001089	25.99	19.7	28.56	12.3	17.69	29.49	30.31	20.63	29.85
ALDH5A1	protein_coding	protein_coding	7	+	ENSSSCG00000001090	150.01	136	280	137.92	72	187	140	83	198
KIAA0319	protein_coding	protein_coding	7	-	ENSSSCG00000001091	7	10	31	7	8	22	14	4	35
TDP2	protein_coding	protein_coding	7	-	ENSSSCG00000001092	186	228.7	255	201.11	118	195	286	193	285.03
GMNN	protein_coding	protein_coding	7	+	ENSSSCG00000001095	223.41	251.96	153	276.54	104.82	201	322.99	215	205
ARMH2	protein_coding	protein_coding	7	-	ENSSSCG00000001096	0	0	0	0	0	0	0	0	0
RIPOR2	protein_coding	protein_coding	7	-	ENSSSCG00000001097	10	33	6	13	11	5	11	11	1
ENSSSCG00000001098	pseudogene	pseudogene	7	-	ENSSSCG00000001098	41.02	55.02	49.39	67.17	32	55.05	69.94	36.35	95.79
CMAH	protein_coding	protein_coding	7	-	ENSSSCG00000001099	2	0	0	1	0	0	0	0	0
CARMIL1	protein_coding	protein_coding	7	+	ENSSSCG00000001100	898.98	793	1230.85	1042	957	1160.06	1219.02	1181.37	1554.67
SCGN	protein_coding	protein_coding	7	+	ENSSSCG00000001101	0	0	0	0	0	0	0	0	0
ENSSSCG00000001105	protein_coding	protein_coding	7	+	ENSSSCG00000001105	0	0	0	0	0	0	0	0	0
SLC17A1	protein_coding	protein_coding	7	-	ENSSSCG00000001107	1	0	0	0	0	1	0	0	2
BTN2A2	protein_coding	protein_coding	7	+	ENSSSCG00000001131	3	7	7	7	0	7	8	3	18
BTN1A1	protein_coding	protein_coding	7	+	ENSSSCG00000001132	0	0	0	0	0	0	0	0	0
H1-3	protein_coding	protein_coding	7	-	ENSSSCG00000001137	858.14	492.96	550.52	1155.75	298.49	826.24	1400.95	751.22	1019.93
ZNF322	protein_coding	protein_coding	7	-	ENSSSCG00000001156	252.96	349	329	313	302.76	321	347.15	355	367.96
ZNF184	protein_coding	protein_coding	7	-	ENSSSCG00000001164	42	48	81	33	30	64	57	36	66
ZNF165	protein_coding	protein_coding	7	+	ENSSSCG00000001197	19	18.96	46	23	24	33	13	39	30.99
ZKSCAN8	protein_coding	protein_coding	7	+	ENSSSCG00000001201	52.74	48.78	58.39	84.22	38.1	83.89	96.8	50.64	111.65
ENSSSCG00000001202	protein_coding	protein_coding	7	+	ENSSSCG00000001202	23.26	18.22	12.68	13.78	8.9	16.11	32.2	25.36	32.35
ZSCAN9	protein_coding	protein_coding	7	+	ENSSSCG00000001203	0	0	0	0	0	0	0	0	0
ZKSCAN4	protein_coding	protein_coding	7	+	ENSSSCG00000001204	0	0	0	0	0	0	0	0	0
NKAPL	protein_coding	protein_coding	7	+	ENSSSCG00000001205	0	2.13	0	0	0	4.26	1.05	1.02	1.09
ZSCAN26	protein_coding	protein_coding	7	+	ENSSSCG00000001206	110.37	90.12	111.85	131.99	85.01	119.2	168.76	111.03	135.44
PGBD1	protein_coding	protein_coding	7	+	ENSSSCG00000001207	15.97	4.13	9.47	15.27	0	4.27	13.39	3.93	21.88
ZSCAN12	protein_coding	protein_coding	7	-	ENSSSCG00000001209	17	21.75	19.03	27	21	13.92	28	26	12
ENSSSCG00000001211	protein_coding	protein_coding	7	-	ENSSSCG00000001211	0	0	0	0	0	0	0	0	0
GPX6	protein_coding	protein_coding	7	-	ENSSSCG00000001213	0	0	0	0.94	0	0	0	0	0
GPX5	protein_coding	protein_coding	7	+	ENSSSCG00000001214	0	0	0	0	0	0	0	0	0
ZBED9	protein_coding	protein_coding	7	-	ENSSSCG00000001216	0	0	0	0	0	0	0	1	0
TRIM27	protein_coding	protein_coding	Scaffold	+	ENSSSCG00000001219	295	418.97	238	408	489.41	221	556.82	517.36	288.46
ENSSSCG00000001229	protein_coding	protein_coding	7	+	ENSSSCG00000001229	1804.38	2796.39	3307.74	2845.8	7360.85	2067.4	4090.4	10808.5	3535.72
ENSSSCG00000001232	protein_coding	protein_coding	7	+	ENSSSCG00000001232	0	3	1	1	0	2	0	0	1
TRIM26	protein_coding	protein_coding	7	-	ENSSSCG00000001233	355	342.15	285.1	387.75	358.42	284.31	421.65	564.1	392.12
TRIM10	protein_coding	protein_coding	7	-	ENSSSCG00000001234	0	0	0	0	0	0	0	0	0
TRIM15	protein_coding	protein_coding	7	+	ENSSSCG00000001235	0	0	0	0	0	0	0	1	0
TRIM40	protein_coding	protein_coding	7	+	ENSSSCG00000001236	0	0	0	0	21	0	0	26	0
GABBR1	protein_coding	protein_coding	7	-	ENSSSCG00000001242	237	254.88	827.86	317	732.15	419	351	926.27	677.82
POLR1H	protein_coding	protein_coding	7	+	ENSSSCG00000001245	137	120.05	133.12	152	57.93	112	184.95	83	139
ZFP57	pseudogene	pseudogene	7	-	ENSSSCG00000001247	6	4	4	4	3	6	5	2	6.42
MOG	protein_coding	protein_coding	7	+	ENSSSCG00000001248	0	0	0	0	0	0	0	0	5.58
UBD	protein_coding	protein_coding	7	-	ENSSSCG00000001252	0	0	0	0	2	0	0	2	0
OR2I1P	protein_coding	protein_coding	7	+	ENSSSCG00000001253	0	0	0	0	0	0	0	0	0
ENSSSCG00000001254	protein_coding	protein_coding	7	-	ENSSSCG00000001254	0	0	0	0	0	0	0	0	0
ENSSSCG00000001256	pseudogene	pseudogene	Scaffold	+	ENSSSCG00000001256	0	0	0	0	0	0	0	0	0
ENSSSCG00000001297	protein_coding	protein_coding	Scaffold	+	ENSSSCG00000001297	0	0	0	0	0	0	0	0	0
ENSSSCG00000001304	protein_coding	protein_coding	Scaffold	-	ENSSSCG00000001304	0	0	0	0	0	0	0	0	0
ENSSSCG00000001341	protein_coding	protein_coding	7	-	ENSSSCG00000001341	592.49	912.11	869.84	742.38	1475.81	552.29	947.69	2048.75	813.05
TRIM39	protein_coding	protein_coding	7	+	ENSSSCG00000001342	151.84	150.2	138.55	116.71	131.57	167.82	169.84	163.12	185.99
ABCF1	protein_coding	protein_coding	7	+	ENSSSCG00000001346	1759	1714.66	1248	2231.96	985.23	1605.28	2781.56	1408.16	2001.16
PPP1R10	protein_coding	protein_coding	7	-	ENSSSCG00000001347	906.41	1249.09	1116.01	1225.91	1169	1018.92	1539.25	1720.01	1374.08
MDC1	protein_coding	protein_coding	7	-	ENSSSCG00000001362	638.98	632.66	554	768.18	379	521.19	987.48	554.1	873.06
GNL1	protein_coding	protein_coding	7	-	ENSSSCG00000001372	472.59	519.13	540.67	493.64	527.28	412.18	603.59	879.57	615.02
DHX16	protein_coding	protein_coding	7	-	ENSSSCG00000001376	315.64	253.64	287.1	342.07	193.39	305.36	478.8	272.04	445.11
TUBB	protein_coding	protein_coding	7	+	ENSSSCG00000001379	18338.8	14168.3	9314.68	26573.2	6734.92	13477.3	33497.9	9049.72	18083.6
DDR1	protein_coding	protein_coding	7	+	ENSSSCG00000001382	1816.86	2035	3915.08	1863.6	4569.05	2309	2393.39	5096.36	3373.92
VARS2	protein_coding	protein_coding	7	+	ENSSSCG00000001384	371	300	288	417	193	337	505	298	440
C6orf15	protein_coding	protein_coding	7	-	ENSSSCG00000001388	0	1	3	0	0	0	0	2	0
CCHCR1	protein_coding	protein_coding	7	-	ENSSSCG00000001391	130.04	176.35	132.01	149.77	116.17	126.46	223.64	145.39	134.32
TCF19	protein_coding	protein_coding	7	+	ENSSSCG00000001392	280	247.07	109.83	381.16	25	209	428.99	94	239
ENSSSCG00000001393	protein_coding	protein_coding	7	-	ENSSSCG00000001393	0	0	0	0	1	0	2	1	0
ENSSSCG00000001394	protein_coding	protein_coding	7	+	ENSSSCG00000001394	13	42	24	26	25	16	28	70	44
ENSSSCG00000001395	protein_coding	protein_coding	7	-	ENSSSCG00000001395	0	0	0	0	0	0	0	0	0
ENSSSCG00000001396	protein_coding	protein_coding	7	+	ENSSSCG00000001396	359.9	467.44	503.3	364.02	430.69	381.02	535.06	655.39	477.8
ENSSSCG00000001398	protein_coding	protein_coding	7	-	ENSSSCG00000001398	575.46	850.13	825.45	723.03	996.46	695.45	830.74	1532.89	973.46
DDX39B	protein_coding	protein_coding	7	-	ENSSSCG00000001400	2613.07	2530.63	1982.72	3201.58	1931.02	2292.21	4212.54	3097.55	2896.8
ATP6V1G2-DDX39B	protein_coding	protein_coding	7	-	ENSSSCG00000001401	6.07	6.13	9	2.08	3	1.02	5.12	0	5.06
NFKBIL1	protein_coding	protein_coding	7	+	ENSSSCG00000001402	151	149	260.94	158.09	122	181.14	196	232.38	291.98
LTA	protein_coding	protein_coding	7	+	ENSSSCG00000001403	0	1	0	0	0	0	0	2	0
TNF	protein_coding	protein_coding	7	+	ENSSSCG00000001404	0	0	0	0	68.01	0	0	59	0
ENSSSCG00000001407	protein_coding	protein_coding	7	-	ENSSSCG00000001407	0	0	0	0	0	0	0	0	0
PRRC2A	protein_coding	protein_coding	7	+	ENSSSCG00000001409	3859.05	4011.48	3247.03	5528.18	4274.38	3677.61	6672.57	5802.27	5282.08
BAG6	protein_coding	protein_coding	7	-	ENSSSCG00000001410	2008.8	2462.95	2360.26	2623.77	2489.28	2271.52	3104.33	3130.14	3155.51
APOM	protein_coding	protein_coding	7	+	ENSSSCG00000001411	3	5	27	6	5	7	7	7	17
GPANK1	protein_coding	protein_coding	7	-	ENSSSCG00000001413	139.87	125.34	220.49	163.62	117.58	210.24	240.42	183.41	214.49
ENSSSCG00000001414	protein_coding	protein_coding	7	+	ENSSSCG00000001414	1002.19	1288.93	1094.03	1273.01	958	1042.01	1575.01	1343.96	1496.11
ENSSSCG00000001416	protein_coding	protein_coding	7	-	ENSSSCG00000001416	0	0	0	0	0	0	0	1	0
NEU1	protein_coding	protein_coding	7	-	ENSSSCG00000001418	1018.01	1057	2216.51	1043.01	880.71	1311	1238.13	1026.2	2109.1
SLC44A4	protein_coding	protein_coding	7	-	ENSSSCG00000001419	15	16	242	25	180	58	23	149	95
EHMT2	protein_coding	protein_coding	7	-	ENSSSCG00000001420	316	289.09	466	366	158	437	453	166	547.99
ZBTB12	protein_coding	protein_coding	7	-	ENSSSCG00000001421	29	18	106	28	11	41	32	16	69
C2	protein_coding	protein_coding	7	+	ENSSSCG00000001422	0	0	0	1	0	0	0	0	0
NELFE	protein_coding	protein_coding	7	-	ENSSSCG00000001423	526.79	692	553	593	672.63	580.25	726.16	922.25	728.05
SKIV2L	protein_coding	protein_coding	7	+	ENSSSCG00000001424	500.8	657.9	593.13	645.06	634.42	604.88	760.49	807.9	828.94
DXO	protein_coding	protein_coding	7	-	ENSSSCG00000001425	163.9	143.59	162.12	227.79	108.78	154.88	250.04	145.44	215.43
STK19	protein_coding	protein_coding	7	+	ENSSSCG00000001426	179.29	245.23	182.75	202.11	195.75	180.28	274.47	311.28	238.85
C4A	protein_coding	protein_coding	7	+	ENSSSCG00000001427	1	2	1	5	3	2	2	5	2
CYP21A2	protein_coding	protein_coding	7	+	ENSSSCG00000001428	0	0	0	0	0	0	0	0	0
ATF6B	protein_coding	protein_coding	7	-	ENSSSCG00000001430	784.37	784.8	1049.77	939.82	844.96	981.85	1167.02	1285.53	1375.07
FKBPL	protein_coding	protein_coding	7	-	ENSSSCG00000001431	27	25	37	44	9	36	47	27	41
ENSSSCG00000001433	protein_coding	protein_coding	7	+	ENSSSCG00000001433	539	548	939.99	470.09	270.9	649.06	586	568.92	1006
EGFL8	protein_coding	protein_coding	7	+	ENSSSCG00000001434	0	0	1.03	0	1.01	0	0	1.01	0
AGPAT1	protein_coding	protein_coding	7	-	ENSSSCG00000001435	447.01	501.49	702.1	556.95	430.46	496.75	723.55	550.57	817.5
RNF5	protein_coding	protein_coding	7	+	ENSSSCG00000001436	389.78	351	403	366.98	188	382.96	564.72	333	497
AGER	protein_coding	protein_coding	7	-	ENSSSCG00000001437	20.46	20.98	42.13	11.24	26.65	29.02	37.47	31.86	44.01
PBX2	protein_coding	protein_coding	7	-	ENSSSCG00000001438	458.76	570.34	957.28	490.46	749.46	522	633.98	1109.6	855.86
GPSM3	protein_coding	protein_coding	7	-	ENSSSCG00000001439	0	0	5.26	1	3.33	1.13	0	2.13	2.88
NOTCH4	protein_coding	protein_coding	7	-	ENSSSCG00000001440	7	22.8	17	7	18	14	13	25	33
ENSSSCG00000001441	protein_coding	protein_coding	7	+	ENSSSCG00000001441	1	0	0	0	0	1	0	0	1
ENSSSCG00000001444	protein_coding	protein_coding	7	-	ENSSSCG00000001444	0	0	0	0	0	0	0	0	0
ENSSSCG00000001447	protein_coding	protein_coding	7	+	ENSSSCG00000001447	0	0	3	0	1	0	1	0	0
SLA-DRA	protein_coding	protein_coding	7	+	ENSSSCG00000001453	1	0	0	0	0	0	0	1	1
SLA-DRB1	protein_coding	protein_coding	7	-	ENSSSCG00000001455	0	0	0	0	0	0	0	0	0
ENSSSCG00000001456	protein_coding	protein_coding	7	+	ENSSSCG00000001456	0	0	0	1	0	0	0	2	0
SLA-DQB1	protein_coding	protein_coding	7	-	ENSSSCG00000001457	0	0	0	0	0.97	0	1	0	0
ENSSSCG00000001458	protein_coding	protein_coding	7	+	ENSSSCG00000001458	0	0	0	0	0	0	0	0	0
HLA-DOB	protein_coding	protein_coding	7	-	ENSSSCG00000001459	3	1	2	0	5.91	2	3	11	3
PSMB9	protein_coding	protein_coding	7	+	ENSSSCG00000001463	60	91	118	68	213	107	112	437	131
SLA-DMB	protein_coding	protein_coding	7	-	ENSSSCG00000001469	0	0	0	0	1	0	0	0	1
SLA-DMA	protein_coding	protein_coding	7	-	ENSSSCG00000001470	1	1	2	0	2	2	2	1	0
BRD2	protein_coding	protein_coding	7	+	ENSSSCG00000001471	1916.5	2648.88	2276.68	2426.88	3161.7	2012.72	3203.67	5062.96	2955.46
SLA-DOA	protein_coding	protein_coding	7	-	ENSSSCG00000001472	0	0	0	1	0	0	0	0	0
COL11A2	protein_coding	protein_coding	7	-	ENSSSCG00000001473	0	0	0	0	0	0	2	2	0
RXRB	protein_coding	protein_coding	7	-	ENSSSCG00000001474	244.8	247	310.98	215	206.54	206.01	322.98	207.94	308
SLC39A7	protein_coding	protein_coding	7	+	ENSSSCG00000001475	1074	1234.08	1251.36	1207.6	1086.03	1066	1487.99	1352.81	1501.96
HSD17B8	protein_coding	protein_coding	7	+	ENSSSCG00000001476	127	96	197	84	130.98	119	114	114	186
RING1	protein_coding	protein_coding	7	+	ENSSSCG00000001477	446.83	477.85	501.97	540.27	390.01	480.18	680	548	624.6
BMP5	protein_coding	protein_coding	7	+	ENSSSCG00000001478	0	0	1	0	0	0	0	0	0
HMGCLL1	protein_coding	protein_coding	7	+	ENSSSCG00000001479	0	0	0	0	0	0	0	0	0
GFRAL	protein_coding	protein_coding	7	-	ENSSSCG00000001480	0	0	0	0	0	0	0	0	0
HCRTR2	protein_coding	protein_coding	7	-	ENSSSCG00000001481	0	0	0	0	0	0	0	0	0
FAM83B	protein_coding	protein_coding	7	-	ENSSSCG00000001483	194	430.01	170	301	937	164	284	1037	207
TINAG	protein_coding	protein_coding	7	-	ENSSSCG00000001484	0	0	0	1	0	0	0	0	0
MLIP	protein_coding	protein_coding	7	-	ENSSSCG00000001485	0	0	0	0	0	0	0	0	0
LRRC1	protein_coding	protein_coding	7	-	ENSSSCG00000001486	68	108	140	94	63	68	112.85	94	123
KLHL31	protein_coding	protein_coding	7	+	ENSSSCG00000001487	0	0	0	0	0	0	0	0	0
GCLC	protein_coding	protein_coding	7	+	ENSSSCG00000001488	135	136	49	171	91	94	168	144	114
KHDRBS2	protein_coding	protein_coding	7	-	ENSSSCG00000001490	0	0	0	0	0	0	0	0	0
PRIM2	protein_coding	protein_coding	7	-	ENSSSCG00000001493	397	520	253	501	167	350.55	605	200	439.03
ZNF451	protein_coding	protein_coding	7	-	ENSSSCG00000001497	461	481.02	360.43	624.02	304	485	726.93	431	601
BEND6	protein_coding	protein_coding	7	-	ENSSSCG00000001498	11	18	13	11	12	11	21	18	26
DST	protein_coding	protein_coding	7	+	ENSSSCG00000001499	1930.01	2379.48	2468.4	3512.83	2802.86	2985.9	3682.64	3221.04	3960.27
COL21A1	protein_coding	protein_coding	7	+	ENSSSCG00000001500	0	0	0	0	0	0	1	1	0
VPS52	protein_coding	protein_coding	7	-	ENSSSCG00000001501	403	437	500	570	334.72	457	722.01	487.92	594.2
RPS18	protein_coding	protein_coding	7	+	ENSSSCG00000001502	9411.83	10195.8	15145.9	9534.7	7335.4	8698.89	12981.4	10682.8	14750
B3GALT4	protein_coding	protein_coding	7	+	ENSSSCG00000001503	69.92	70.32	80.34	77.62	86.46	68.28	95.19	83.01	83.43
WDR46	protein_coding	protein_coding	7	-	ENSSSCG00000001504	1056.37	771.72	507.12	1279.14	456.48	834.48	1657.74	775.23	1019.09
PFDN6	protein_coding	protein_coding	7	+	ENSSSCG00000001505	335.99	359.41	375.64	380.67	223.89	317.44	520.88	251.43	438.42
RGL2	protein_coding	protein_coding	7	-	ENSSSCG00000001506	828.99	888.66	1265.73	697.55	679.48	1063.68	885.41	1067.26	1311.56
ZBTB22	protein_coding	protein_coding	7	-	ENSSSCG00000001507	1626.98	2434.14	2764.75	2168.11	4208.83	2214.07	2998.15	5984.84	3586.53
DAXX	protein_coding	protein_coding	7	-	ENSSSCG00000001509	483.12	469.97	361.03	543	357.08	396.06	768.48	475	555.24
KIFC1	protein_coding	protein_coding	7	+	ENSSSCG00000001510	912.5	983.23	591.34	1198.74	138.35	857.79	1598.5	549.5	1102.18
PHF1	protein_coding	protein_coding	7	+	ENSSSCG00000001511	219.58	299.17	278.46	178.31	315.64	300.76	253.23	446.99	373.6
CUTA	protein_coding	protein_coding	7	-	ENSSSCG00000001512	327.38	346.7	459.81	369.98	238.01	389.93	517.77	284.4	626.22
SYNGAP1	protein_coding	protein_coding	7	+	ENSSSCG00000001513	31	20	134	21	61.77	66	33	58	118
ENSSSCG00000001516	protein_coding	protein_coding	7	-	ENSSSCG00000001516	1117.58	1375.96	953.66	1206.66	1019.18	1168.37	1635.17	1691.01	1742.62
ENSSSCG00000001517	protein_coding	protein_coding	7	+	ENSSSCG00000001517	7	2	7	3	6	3	2	15	4
ITPR3	protein_coding	protein_coding	7	+	ENSSSCG00000001518	3611.7	4159.33	3693.56	4830.46	5409.55	4342.96	5638.37	6366.97	5956.44
LEMD2	protein_coding	protein_coding	7	-	ENSSSCG00000001520	946.65	1257.01	1052.01	994.6	1130.89	1088.96	1308.07	1708.23	1639.65
ENSSSCG00000001521	protein_coding	protein_coding	7	-	ENSSSCG00000001521	0	0	2	0	0	1	0	1	0
GRM4	protein_coding	protein_coding	7	-	ENSSSCG00000001523	0	0	0	0	0	0	0	0	1
ILRUN	protein_coding	protein_coding	7	-	ENSSSCG00000001527	1450.06	1580.89	1792.11	1830.72	1480.75	1624.12	2198.65	2104.71	2150.69
SNRPC	protein_coding	protein_coding	7	+	ENSSSCG00000001531	666.32	743.21	575.52	736.72	325.42	490.77	863.92	448.06	688.4
UHRF1BP1	protein_coding	protein_coding	7	+	ENSSSCG00000001532	250	225.95	158	440.15	248.28	301	475	330	413
TAF11	protein_coding	protein_coding	7	-	ENSSSCG00000001533	332.98	356	306	450	293	269.3	459	409.98	319
ANKS1A	protein_coding	protein_coding	7	+	ENSSSCG00000001534	468.41	503.67	633.02	615.35	545.02	631.45	713.99	714.17	837.6
TCP11	protein_coding	protein_coding	7	-	ENSSSCG00000001535	47.75	50.62	103.53	63.23	117.17	75.11	88.48	129.19	108.11
SCUBE3	protein_coding	protein_coding	7	+	ENSSSCG00000001536	18	18	18	46	34.98	25	47	33.2	42
ZNF76	protein_coding	protein_coding	7	+	ENSSSCG00000001537	173.39	164.72	300.23	218.78	276.59	209.66	228.08	323.88	241.45
DEF6	protein_coding	protein_coding	7	+	ENSSSCG00000001538	11.82	21.72	13.24	0	17.02	18.23	24.46	18.04	40.45
PPARD	protein_coding	protein_coding	7	+	ENSSSCG00000001539	326	327	310.28	366.62	355.99	300.04	476	475	392.12
ENSSSCG00000001543	protein_coding	protein_coding	7	+	ENSSSCG00000001543	6692.02	7847.55	9240.77	7016.76	5185.7	7228.95	8387.32	7692.26	9332.38
TEAD3	protein_coding	protein_coding	7	-	ENSSSCG00000001544	1384.75	1435.53	1626.67	1514.44	1147.82	1496.47	1867.06	1517.64	2253.91
FANCE	protein_coding	protein_coding	7	+	ENSSSCG00000001546	238.92	271.47	214.38	278.79	154.7	196.91	297.75	197.19	236.54
FKBP5	protein_coding	protein_coding	7	-	ENSSSCG00000001549	1248.31	1057.89	898.03	1591.94	411.03	1234.84	1856.24	780.28	1641.92
ARMC12	protein_coding	protein_coding	7	+	ENSSSCG00000001550	0	0	0	0	2	0	0	2	0
ENSSSCG00000001551	protein_coding	protein_coding	7	+	ENSSSCG00000001551	0	0	0	0	0	0	0	0	0
CLPS	protein_coding	protein_coding	7	-	ENSSSCG00000001552	0	0	0	0	0	0	0	0	0
LHFPL5	protein_coding	protein_coding	7	+	ENSSSCG00000001553	2	0	2	1	1	2	0	3	0
SRPK1	protein_coding	protein_coding	7	-	ENSSSCG00000001554	1508.96	1188.72	992	2258.74	999.82	1393	2437.31	1470	1725.5
SLC26A8	protein_coding	protein_coding	7	-	ENSSSCG00000001555	2.02	0	0	0	2.01	1.01	1.01	7.08	0
MAPK14	protein_coding	protein_coding	7	+	ENSSSCG00000001556	699.02	865	833.97	947	879.4	768.17	1136.57	1274.88	1022.69
PNPLA1	protein_coding	protein_coding	7	+	ENSSSCG00000001559	1	1	5	2	4	3	3	11	2
BNIP5	protein_coding	protein_coding	7	-	ENSSSCG00000001560	0	0	1	1	4	0	0	19	1
ETV7	protein_coding	protein_coding	7	-	ENSSSCG00000001561	21	24	40.71	19	70	38	29	86	58.01
KCTD20	protein_coding	protein_coding	7	+	ENSSSCG00000001562	491.26	558.23	433	731.71	347	535	934.83	539	682
STK38	protein_coding	protein_coding	7	-	ENSSSCG00000001563	282	428	536	359.01	222	324	408.92	274.3	439
SRSF3	protein_coding	protein_coding	7	+	ENSSSCG00000001564	4237.74	4849.02	2530.01	5135.03	3038.4	3456.33	5904.32	4401.09	3966.66
CDKN1A	protein_coding	protein_coding	7	+	ENSSSCG00000001565	1693	2212.99	2258.63	2197.08	3112.67	1742.59	2685.14	4551.81	2586.96
RAB44	protein_coding	protein_coding	7	+	ENSSSCG00000001566	2	0	1	0	1	0	0	7	0
CPNE5	protein_coding	protein_coding	7	-	ENSSSCG00000001567	0	0	0	0	0	0	0	0	0
PI16	protein_coding	protein_coding	7	+	ENSSSCG00000001570	2	0	0	0	3	1	0	3	4
MTCH1	protein_coding	protein_coding	7	-	ENSSSCG00000001571	963.98	1058.4	1207.95	985.94	950.13	901.22	1162.24	1171.02	1388.08
FGD2	protein_coding	protein_coding	7	+	ENSSSCG00000001572	0	0	0	1	0	0	0	0	0
PIM1	protein_coding	protein_coding	7	+	ENSSSCG00000001573	377.83	707.24	283	545.91	648.16	258.4	679.13	842.04	425.04
ENSSSCG00000001574	protein_coding	protein_coding	7	-	ENSSSCG00000001574	0	0	0	0	0	0	0	0	0
TMEM217	protein_coding	protein_coding	7	-	ENSSSCG00000001576	0	0	0	0	0	0	0	1	0
TBC1D22B	protein_coding	protein_coding	7	+	ENSSSCG00000001577	136.92	201	171	150	209	168	192.01	250.35	222.91
CMTR1	protein_coding	protein_coding	7	+	ENSSSCG00000001578	911.27	1082.08	884.76	1196.63	1062.88	850.77	1483.28	1548.89	1159.64
MDGA1	protein_coding	protein_coding	7	-	ENSSSCG00000001582	5	6	5	2	2	4	7	13	3
GLP1R	protein_coding	protein_coding	7	+	ENSSSCG00000001589	0	0	0	0	0	0	0	0	0
KCNK17	protein_coding	protein_coding	7	-	ENSSSCG00000001592	0	0	1	0	1	0	0	1	1
KIF6	protein_coding	protein_coding	7	-	ENSSSCG00000001594	0	0	0	0	0	0	0	0	0
DAAM2	protein_coding	protein_coding	7	+	ENSSSCG00000001595	0	0	0	0	0	1	1	0	1
MOCS1	protein_coding	protein_coding	7	-	ENSSSCG00000001596	28	21	10	32	17	25	34	28	20
LRFN2	protein_coding	protein_coding	7	-	ENSSSCG00000001597	0	0	0	0	1	0	0	0	0
NFYA	protein_coding	protein_coding	7	+	ENSSSCG00000001611	227.8	232.3	256.1	360.86	258.63	220.08	450	276.16	282.28
ENSSSCG00000001612	protein_coding	protein_coding	7	+	ENSSSCG00000001612	3	0	3	2	1	2	3	0	1
TREML1	protein_coding	protein_coding	7	-	ENSSSCG00000001613	0	0	0	0	0	0	0	0	0
TREML2	protein_coding	protein_coding	7	-	ENSSSCG00000001616	0	1	0	0	0	0	0	0	0
ENSSSCG00000001618	protein_coding	protein_coding	7	+	ENSSSCG00000001618	3	0	0	1	0	0	0	0	1
FOXP4	protein_coding	protein_coding	7	+	ENSSSCG00000001619	397	593.09	638	441	686.35	447	627.04	1075.26	776.75
MDFI	protein_coding	protein_coding	7	+	ENSSSCG00000001620	80.04	85.94	172.97	104.59	162.11	106	113.48	172	157.57
TFEB	protein_coding	protein_coding	7	-	ENSSSCG00000001621	36	27	41	24	5	35	21	26	52
FRS3	protein_coding	protein_coding	7	-	ENSSSCG00000001624	10	15	12	24	30	12	16	24	12
PGC	protein_coding	protein_coding	7	-	ENSSSCG00000001625	0	1	0	0	0	0	0	0	0
USP49	protein_coding	protein_coding	7	-	ENSSSCG00000001629	9	11.99	21	20	5	16	37	15	35
GUCA1A	protein_coding	protein_coding	7	+	ENSSSCG00000001636	0	0	2	1	2	0	0	2	0
GUCA1B	protein_coding	protein_coding	7	-	ENSSSCG00000001637	0	0	0	0	0	0	0	0	0
MRPS10	protein_coding	protein_coding	7	-	ENSSSCG00000001638	597	793.01	621	702.7	461	544	864.98	682.99	777
TRERF1	protein_coding	protein_coding	7	-	ENSSSCG00000001639	4.13	6.14	6	3.14	1.03	3.08	2.06	5.15	9.14
UBR2	protein_coding	protein_coding	7	+	ENSSSCG00000001641	434.77	483.86	560.75	585.86	598.9	623.83	672.77	770.76	743.11
BICRAL	protein_coding	protein_coding	7	+	ENSSSCG00000001646	124	135	169	170	123	141.98	193	121	229.17
PTCRA	protein_coding	protein_coding	7	+	ENSSSCG00000001650	0	0	0	0	0	0	0	0	0
CNPY3	protein_coding	protein_coding	7	+	ENSSSCG00000001651	202	178	175	222	104	148.98	319	201	257.95
PEX6	protein_coding	protein_coding	7	-	ENSSSCG00000001653	273	271.96	314	311.98	235.69	308.81	350.79	245.01	376.99
PPP2R5D	protein_coding	protein_coding	7	+	ENSSSCG00000001654	815.33	1026.69	816.71	857.8	522.57	770.57	1127.4	833.38	1205.74
MEA1	protein_coding	protein_coding	7	-	ENSSSCG00000001655	334.67	405.31	457.05	374.18	266.55	320.43	491.62	459.37	524.08
RRP36	protein_coding	protein_coding	7	+	ENSSSCG00000001656	480	528.95	421	569.13	375	373	659.67	552.86	483
CUL7	protein_coding	protein_coding	7	-	ENSSSCG00000001657	81.17	146.13	278.6	103.86	199.47	128.41	121.98	238.44	179.03
MRPL2	protein_coding	protein_coding	7	-	ENSSSCG00000001658	436	368	429	437	164	372.99	551	303	535
KLC4	protein_coding	protein_coding	7	+	ENSSSCG00000001659	70	168	218	64	173.81	129	65.02	228.68	154
PTK7	protein_coding	protein_coding	7	+	ENSSSCG00000001660	1328.08	1208	2092.03	1485.42	1098.92	1719.08	1646.94	1333	2424.86
SRF	protein_coding	protein_coding	7	+	ENSSSCG00000001661	390	1049.14	388.76	666	2216.73	369.61	809.43	2279.04	491
TTBK1	protein_coding	protein_coding	7	+	ENSSSCG00000001664	4	2	3	5	2	6.47	9	4	6
ZNF318	protein_coding	protein_coding	7	-	ENSSSCG00000001667	201	264	263	284	333	287	332	457.94	320
CRIP3	protein_coding	protein_coding	7	-	ENSSSCG00000001672	0	3	0	1	0	1	1	0	2
LRRC73	protein_coding	protein_coding	7	-	ENSSSCG00000001676	76	48	83	62	65	85	81	87	137
XPO5	protein_coding	protein_coding	7	-	ENSSSCG00000001679	5990.74	5296.91	3049.59	8678.44	2250.54	4997.77	9944.93	3257.2	6009.76
ABCC10	protein_coding	protein_coding	7	+	ENSSSCG00000001680	208.86	230.62	196	259.58	196.62	221.7	332.29	277	285.18
DLK2	protein_coding	protein_coding	7	-	ENSSSCG00000001682	92.13	41.35	129	105.14	79.54	110	171.41	58	143.67
POLH	protein_coding	protein_coding	7	+	ENSSSCG00000001683	214.31	185.8	144.77	319.67	45.08	163.92	458.97	105.37	270.76
TJAP1	protein_coding	protein_coding	7	+	ENSSSCG00000001688	299.96	370	350.09	366	473.99	368.01	488.05	566.05	474
GTPBP2	protein_coding	protein_coding	7	-	ENSSSCG00000001689	163	470	327	190.57	634.92	258.9	246	686.42	358
RSPH9	protein_coding	protein_coding	7	+	ENSSSCG00000001691	1	3.55	2	1	1.3	2.44	3	1	0
MRPS18A	protein_coding	protein_coding	7	-	ENSSSCG00000001692	323	421.45	423	390.9	381.7	293.56	551.01	539	506.04
VEGFA	protein_coding	protein_coding	7	+	ENSSSCG00000001695	588	378.18	575.26	595	974	624	847.94	1472.76	887
ENSSSCG00000001696	protein_coding	protein_coding	7	-	ENSSSCG00000001696	923.93	724.58	1114.22	825.21	416.74	926.21	1242.83	597.4	1527.81
TMEM63B	protein_coding	protein_coding	7	+	ENSSSCG00000001697	846.91	691.4	1555.51	778.76	701.26	1156.79	970.3	971.58	1904.77
CAPN11	protein_coding	protein_coding	7	+	ENSSSCG00000001698	0	0	0	0	0	0	0	0	0
SLC29A1	protein_coding	protein_coding	7	+	ENSSSCG00000001700	1595	1116.77	612.57	2162.88	148	1108	2739.33	248.54	1580.25
HSP90AB1	protein_coding	protein_coding	7	+	ENSSSCG00000001701	27802.3	26560.8	27028.3	33415.9	13554.9	26247.6	40666.3	22186.6	34301.3
SLC35B2	protein_coding	protein_coding	7	-	ENSSSCG00000001702	1222.74	1255.19	1084.58	1378.21	751.61	986.97	1750.59	1072.73	1309.41
NFKBIE	protein_coding	protein_coding	7	-	ENSSSCG00000001703	192	972.01	255.99	472.99	2643.14	151	509.99	3479.37	209.44
TCTE1	protein_coding	protein_coding	7	-	ENSSSCG00000001705	0	1	0	0	2	0	0	3	0
AARS2	protein_coding	protein_coding	7	-	ENSSSCG00000001706	302	255	209.38	292	79	239	368.02	158.9	361.98
CDC5L	protein_coding	protein_coding	7	+	ENSSSCG00000001708	976.92	1027.62	1190	1457	791.91	1062.97	1688.23	1288	1323.56
SUPT3H	protein_coding	protein_coding	7	-	ENSSSCG00000001709	183	166	339	160.97	73.75	179	166	84	307
RUNX2	protein_coding	protein_coding	7	+	ENSSSCG00000001710	2	16.76	20	7	55.53	18	12.99	85	20
ENPP5	protein_coding	protein_coding	7	-	ENSSSCG00000001715	25.6	18.87	40.22	38.03	15.79	27.73	39.58	8.01	23
RCAN2	protein_coding	protein_coding	7	-	ENSSSCG00000001716	154.4	176.13	234.78	244.97	249.21	126.27	355.42	421.96	256
CYP39A1	protein_coding	protein_coding	7	-	ENSSSCG00000001718	30	23.74	89	21	18	43	24	30	71
SLC25A27	protein_coding	protein_coding	7	+	ENSSSCG00000001720	84.99	71.26	213	62.33	81	137	80	109	167
PLA2G7	protein_coding	protein_coding	7	-	ENSSSCG00000001723	1	0	0	0	1	0	1	0	0
ENSSSCG00000001724	protein_coding	protein_coding	7	+	ENSSSCG00000001724	0	0	0	0	0	0	0	0	0
ADGRF5	protein_coding	protein_coding	7	-	ENSSSCG00000001725	0	0	0	0	0	0	0	0	0
ADGRF1	protein_coding	protein_coding	7	-	ENSSSCG00000001726	0	0	0	0	0	0	2	0	0
TNFRSF21	protein_coding	protein_coding	7	-	ENSSSCG00000001727	6341.87	6904.75	6790.84	7199.75	4180.99	5586.01	9424.61	5184.98	8516.73
PTCHD4	protein_coding	protein_coding	7	-	ENSSSCG00000001729	0	2	1	0	0	0	1	1	0
CENPQ	protein_coding	protein_coding	7	+	ENSSSCG00000001731	168	249.43	152.75	236.8	104.09	230.74	267.55	190	214.01
MMUT	protein_coding	protein_coding	7	-	ENSSSCG00000001732	265.01	310	297	259	409	259	331.95	444	334.98
ENSSSCG00000001734	pseudogene	pseudogene	7	+	ENSSSCG00000001734	78.88	142.17	62.72	131.49	271.49	62.03	173.3	178.77	75.07
RHAG	protein_coding	protein_coding	7	-	ENSSSCG00000001735	0	0	2.06	1	0	0	3	0	0
CRISP2	protein_coding	protein_coding	7	-	ENSSSCG00000001736	0	0	0	0	0	0	0	0	0
PGK2	protein_coding	protein_coding	7	-	ENSSSCG00000001738	0	0	0	0	1	0	0	0	0
CRISP1	protein_coding	protein_coding	7	-	ENSSSCG00000001739	0	0	0	0	0	0	0	0	0
DEFB114	protein_coding	protein_coding	7	-	ENSSSCG00000001741	0	0	0	0	0	0	0	0	0
DEFB110	protein_coding	protein_coding	7	-	ENSSSCG00000001743	0	0	0	0	0	0	0	0	0
TFAP2D	protein_coding	protein_coding	7	+	ENSSSCG00000001744	0	0	0	0	0	0	0	0	0
PKHD1	protein_coding	protein_coding	7	-	ENSSSCG00000001746	10	12	9	9	15	8	7	4	2
IL17A	protein_coding	protein_coding	7	+	ENSSSCG00000001748	0	0	0	0	0	0	0	0	0
IL17F	protein_coding	protein_coding	7	-	ENSSSCG00000001749	0	0	0	0	0	0	0	0	0
PAQR8	protein_coding	protein_coding	7	+	ENSSSCG00000001750	122	250	215	143	258	134	140	517.61	170.93
CHRNA5	protein_coding	protein_coding	7	-	ENSSSCG00000001751	1	1	0	0	1	0	0	1	0
CHRNA3	protein_coding	protein_coding	7	+	ENSSSCG00000001752	0	0	0	0	0	0	0	0	0
HYKK	protein_coding	protein_coding	7	-	ENSSSCG00000001755	5.01	7	9	5	0	10	4	16.03	2
IREB2	protein_coding	protein_coding	7	-	ENSSSCG00000001756	755	883.05	756	1030	940	884	1284.8	1253.14	1093.14
WDR61	protein_coding	protein_coding	7	+	ENSSSCG00000001757	722	716.7	514	767	441	568	904.92	549.63	637.97
ACSBG1	protein_coding	protein_coding	7	+	ENSSSCG00000001760	19.92	15.19	14.91	23.75	6.07	14.79	24.6	11.11	6.11
CIB2	protein_coding	protein_coding	7	+	ENSSSCG00000001762	37	54	46	41.97	25	35	33	36	51.99
SH2D7	protein_coding	protein_coding	7	-	ENSSSCG00000001764	0	0	0	0	0	0	0	0	0
ADAMTS7	protein_coding	protein_coding	7	-	ENSSSCG00000001765	0	0	0	0	0	0	0	0	0
ENSSSCG00000001769	protein_coding	protein_coding	7	+	ENSSSCG00000001769	2154	2532.11	2340.94	2664	2353.89	2159.93	3156.01	2938.01	2843.1
CTSH	protein_coding	protein_coding	7	-	ENSSSCG00000001770	341	382	506.95	418.6	525	352	446.76	712.99	469
RASGRF1	protein_coding	protein_coding	7	-	ENSSSCG00000001771	0	0	0	0	0	0	0	0	0
TMED3	protein_coding	protein_coding	7	+	ENSSSCG00000001773	400.54	424.23	370	414	203.86	384	535.11	241.57	476
MINAR1	protein_coding	protein_coding	7	+	ENSSSCG00000001775	0	0	1	0	1	0	1	0	0
ENSSSCG00000001776	protein_coding	protein_coding	7	-	ENSSSCG00000001776	4.83	5.93	5.93	4.76	0	3.47	14.02	0	7.04
ZFAND6	protein_coding	protein_coding	7	+	ENSSSCG00000001779	479	643	798	476	541	547	573	653.99	864
FAH	protein_coding	protein_coding	7	+	ENSSSCG00000001780	10	7	22	13	22	5	4	11	12
ABHD17C	protein_coding	protein_coding	7	+	ENSSSCG00000001782	517	661	737.9	549.85	690	587	647	923.86	899.52
CFAP161	protein_coding	protein_coding	7	+	ENSSSCG00000001786	0	0	0	0	0	0	0	0	0
IL16	protein_coding	protein_coding	7	+	ENSSSCG00000001787	0	0	0	0	0	0	0	0	0
STARD5	protein_coding	protein_coding	7	-	ENSSSCG00000001788	82	79	80	72	103.9	66	74	134	103
TMC3	protein_coding	protein_coding	7	-	ENSSSCG00000001789	0	0	0	0	0	0	0	0	0
ENSSSCG00000001790	protein_coding	protein_coding	7	-	ENSSSCG00000001790	0	0	0	0	0	0	0	0	0
EFL1	protein_coding	protein_coding	7	-	ENSSSCG00000001792	615	649	656	793.12	702	585	946.05	602.9	824
ADAMTSL3	protein_coding	protein_coding	7	-	ENSSSCG00000001793	5	1	1	6	3	5	10	6	5
SH3GL3	protein_coding	protein_coding	7	-	ENSSSCG00000001795	0	1	0	0	1	1	2	1	0
BNC1	protein_coding	protein_coding	7	+	ENSSSCG00000001798	0	0	0	0	0	0	0	0	0
TM6SF1	protein_coding	protein_coding	7	-	ENSSSCG00000001800	87.99	137.67	69.41	149.76	237.18	98.84	131.35	273.91	96.93
BTBD1	protein_coding	protein_coding	7	+	ENSSSCG00000001801	328	393	339	449	356	369	504.02	549	426
HOMER2	protein_coding	protein_coding	7	+	ENSSSCG00000001804	0	0	0	0	0	0	0	2	0
WHAMM	protein_coding	protein_coding	7	-	ENSSSCG00000001805	211	284	257	242	261	205	290	363	280.77
FSD2	protein_coding	protein_coding	7	+	ENSSSCG00000001806	0	0	0	0	2	0	1	0	4
AP3B2	protein_coding	protein_coding	7	+	ENSSSCG00000001807	0	1	2	0	6	2	2	6	1
CPEB1	protein_coding	protein_coding	7	+	ENSSSCG00000001808	0	0	0	0	0	0	0	0	0
PDE8A	protein_coding	protein_coding	7	-	ENSSSCG00000001810	394	516.6	325	555.73	499	368	630	638.87	504
IQGAP1	protein_coding	protein_coding	7	+	ENSSSCG00000001814	5444.69	6657.81	6772.18	7907.95	8538.03	6756.3	8131.7	9751.7	8293.21
BLM	protein_coding	protein_coding	7	+	ENSSSCG00000001816	392.6	267	162.7	551	29	300	601	74	350.01
FURIN	protein_coding	protein_coding	7	+	ENSSSCG00000001817	2655.07	5158.34	2886.39	4247.31	5463.12	2533.14	4607.31	7131.37	3088.57
FES	protein_coding	protein_coding	7	+	ENSSSCG00000001818	0	0	0	0	1	1	1	0	0
MAN2A2	protein_coding	protein_coding	7	+	ENSSSCG00000001819	757	832	1438.87	943	1912.82	1024	1108.98	2189.64	1392.46
HDDC3	protein_coding	protein_coding	7	-	ENSSSCG00000001820	118	168	223	144	56	150	163	71.94	172
UNC45A	protein_coding	protein_coding	7	+	ENSSSCG00000001821	632.35	713.33	616.91	812.34	508.01	714.45	942.57	616.37	904.18
RCCD1	protein_coding	protein_coding	7	+	ENSSSCG00000001822	138.65	137.2	151.09	163.66	53.99	162.55	237.57	154.63	193.44
UROC1	protein_coding	protein_coding	7	+	ENSSSCG00000001823	3	2	13	5	3	2	4	1	5
ZXDC	protein_coding	protein_coding	7	+	ENSSSCG00000001824	307.64	469.6	385.08	409.08	369.56	331.45	459.32	437.67	515.87
SLC41A3	protein_coding	protein_coding	7	-	ENSSSCG00000001825	208.41	226.8	210.91	261.87	123.22	214.27	283.81	225.5	289.05
CFAP100	protein_coding	protein_coding	7	+	ENSSSCG00000001826	27	9	84	16.02	33	56.98	22	37	50
ENSSSCG00000001830	protein_coding	protein_coding	7	-	ENSSSCG00000001830	0	0	0	0	0	0	0	0	0
ACAN	protein_coding	protein_coding	7	+	ENSSSCG00000001832	1	0	0	0	0	0	0	0	0
MFGE8	protein_coding	protein_coding	7	-	ENSSSCG00000001834	222	250	266	214	237	204	278	299	355.01
ABHD2	protein_coding	protein_coding	7	+	ENSSSCG00000001835	703.11	553.29	887.08	1182.83	930.76	1141.69	1281.17	1120.75	1620.39
RLBP1	protein_coding	protein_coding	7	-	ENSSSCG00000001836	1646.69	1432.02	2743.44	2173.71	1904.05	2247.22	2366.87	2338.02	3204.66
FANCI	protein_coding	protein_coding	7	+	ENSSSCG00000001837	605.72	484.01	402.29	833.27	78.1	682.6	936.45	202.49	785.46
POLG	protein_coding	protein_coding	7	-	ENSSSCG00000001838	784.17	898.96	625.14	1013.88	703.14	801.53	1218.38	1130.6	936.82
KIF7	protein_coding	protein_coding	7	-	ENSSSCG00000001840	204.35	238.18	252.65	238.89	157.97	218.32	306.19	259.22	301.35
RHCG	protein_coding	protein_coding	7	-	ENSSSCG00000001841	0	0	0	0	0	0	0	0	0
PLIN1	protein_coding	protein_coding	7	-	ENSSSCG00000001844	0	0	0	0	0	0	0	1	0
WDR93	protein_coding	protein_coding	7	+	ENSSSCG00000001846	5	2	8	0	0	3	3	8	4
MESP1	protein_coding	protein_coding	7	-	ENSSSCG00000001847	2	0	1	0	1	0	1	0	1
MESP2	protein_coding	protein_coding	7	+	ENSSSCG00000001848	0	0	0	2	0	1	0	0	0
ANPEP	protein_coding	protein_coding	7	-	ENSSSCG00000001849	0	0	0	0	1	0	0	2	0
ENSSSCG00000001850	protein_coding	protein_coding	7	-	ENSSSCG00000001850	244.36	329.78	446.74	272.06	303.61	324.4	334.67	413.7	463.66
IDH2	protein_coding	protein_coding	7	-	ENSSSCG00000001852	1925.56	2384.07	2461.66	2104.35	1743.48	1928.31	2552.94	2691.2	2871.67
CIB1	protein_coding	protein_coding	7	-	ENSSSCG00000001858	935	1094.99	1450.04	816	1082.01	1056	990	1277.3	1402.15
ETFA	protein_coding	protein_coding	7	-	ENSSSCG00000001862	2498.02	3157.28	3123.58	3021.84	2429.94	2426.97	3667.61	3712.44	3540.99
TMEM266	protein_coding	protein_coding	7	+	ENSSSCG00000001863	0	0	0	0	0	0	0	0	0
SCAPER	protein_coding	protein_coding	7	-	ENSSSCG00000001865	142	118	119	195	46	151	226	67	198
RCN2	protein_coding	protein_coding	7	+	ENSSSCG00000001866	962.03	991	811.98	1029	454	982.99	1190.88	674.11	1103
PSTPIP1	protein_coding	protein_coding	7	+	ENSSSCG00000001867	0	3	2	2	5	0	2	5	1
TSPAN3	protein_coding	protein_coding	7	-	ENSSSCG00000001868	1453	1786	2139	1586.39	2838	1713.92	2044.12	3366.57	2291.94
PEAK1	protein_coding	protein_coding	7	-	ENSSSCG00000001869	250	551	226	591	1437.28	342	561.92	1224	386
HMG20A	protein_coding	protein_coding	7	+	ENSSSCG00000001871	413	418	599	472	279	442.33	611.91	318.18	596
LINGO1	protein_coding	protein_coding	7	-	ENSSSCG00000001872	0	0	0	1	3	0	1	5	1
CSPG4	protein_coding	protein_coding	7	+	ENSSSCG00000001873	0	0	0	0	0	0	0	0	0
SNX33	protein_coding	protein_coding	7	-	ENSSSCG00000001875	265	291	546	275	159	415	296.01	294.87	667.55
SNUPN	protein_coding	protein_coding	7	+	ENSSSCG00000001877	221.03	193	212	260	106	229	325	147	268.89
PTPN9	protein_coding	protein_coding	7	+	ENSSSCG00000001878	279	469.02	368	313	627.23	339	407.19	697.89	464
ODF3L1	protein_coding	protein_coding	7	-	ENSSSCG00000001879	0	0	0	0	0	0	0	0	0
SIN3A	protein_coding	protein_coding	7	+	ENSSSCG00000001880	474.97	598.44	647	575	633	647.16	761.93	994.92	901.04
MAN2C1	protein_coding	protein_coding	7	+	ENSSSCG00000001881	390.02	394.03	475.92	467.68	479	393	539	561.36	493
NEIL1	protein_coding	protein_coding	7	-	ENSSSCG00000001882	23.01	17.39	32.69	12.91	23.19	26.56	22.1	45.08	28.95
COMMD4	protein_coding	protein_coding	7	-	ENSSSCG00000001884	181.99	207.61	216.31	204.09	199.8	191.05	274.63	261.92	224.91
C15orf39	protein_coding	protein_coding	7	-	ENSSSCG00000001885	392.99	428.01	334.12	527.23	260	267.01	559.15	353	394.58
SCAMP5	protein_coding	protein_coding	7	-	ENSSSCG00000001887	594	700.01	695.66	630.02	1062.23	588	841.02	1380.1	857.95
RPP25	protein_coding	protein_coding	7	+	ENSSSCG00000001888	0	0	0	0	0	0	0	0	0
SCAMP2	protein_coding	protein_coding	7	+	ENSSSCG00000001892	974.07	1113	1627.99	1158.49	1346.2	1013.96	1424.11	1538.51	1613.09
CPLX3	protein_coding	protein_coding	7	-	ENSSSCG00000001895	0	0	0	0	0	0	0	0	0
ULK3	protein_coding	protein_coding	7	+	ENSSSCG00000001898	249	325	329	301	379	264	399	539	322.23
LMAN1L	protein_coding	protein_coding	7	-	ENSSSCG00000001899	0	0	0	0	0	0	0	1	0
CSK	protein_coding	protein_coding	7	-	ENSSSCG00000001900	456	739.48	490	599	865.27	501.19	720.92	1045.82	600.86
CYP1A2	protein_coding	protein_coding	7	-	ENSSSCG00000001901	0	0	0	0	0	0	0	0	0
EDC3	protein_coding	protein_coding	7	+	ENSSSCG00000001903	397.46	510.19	368.96	533.04	412.51	374.55	647.36	588.3	510.28
CLK3	protein_coding	protein_coding	7	-	ENSSSCG00000001904	308.46	319.81	495.03	363.16	460.49	391.45	479.39	699.65	487.78
ARID3B	protein_coding	protein_coding	7	-	ENSSSCG00000001905	516	1206.83	643.55	700	2316.98	425	830	1803.68	702.9
CYP1A1	protein_coding	protein_coding	7	+	ENSSSCG00000001906	104	1	69	1	12	18	5	17	48
UBL7	protein_coding	protein_coding	7	+	ENSSSCG00000001907	219.31	272.6	342.65	273.37	248.45	270.03	369.87	365.58	347.17
CCDC33	protein_coding	protein_coding	7	-	ENSSSCG00000001908	0	0	0	0	0	0	0	0	0
STRA6	protein_coding	protein_coding	7	+	ENSSSCG00000001909	0	0	0	0	0	0	0	1	0
ISLR	protein_coding	protein_coding	7	-	ENSSSCG00000001910	11	7	15	7	6	3	11	1	10
PML	protein_coding	protein_coding	7	-	ENSSSCG00000001912	218	255.37	241	258.01	291	184	320	406	286
STOML1	protein_coding	protein_coding	7	+	ENSSSCG00000001913	45	52	76	29	65	39	44	76	48
LOXL1	protein_coding	protein_coding	7	-	ENSSSCG00000001914	0	0	0	0	0	0	0	0	0
TBC1D21	protein_coding	protein_coding	7	-	ENSSSCG00000001915	0	0	0	0	0	0	0	0	0
INSYN1	protein_coding	protein_coding	7	+	ENSSSCG00000001916	0	0	0	0	0	0	0	2	0
CD276	protein_coding	protein_coding	7	-	ENSSSCG00000001917	1089.07	1236.61	1459.35	1098.79	1302.17	1138.25	1321.5	1582.22	1765.21
NPTN	protein_coding	protein_coding	7	+	ENSSSCG00000001918	1866.48	2614.43	2635.49	2280.63	2868.34	2116.93	2585.1	3049.14	2728.51
HCN4	protein_coding	protein_coding	7	+	ENSSSCG00000001920	0	0	0	0	0	0	0	0	0
NEO1	protein_coding	protein_coding	7	-	ENSSSCG00000001921	611	539	853	761	499.57	715.72	977.03	746.88	1038.99
ENSSSCG00000001924	protein_coding	protein_coding	7	-	ENSSSCG00000001924	836	1054.02	1109.55	1012.01	1214.06	1013.11	1230.19	1548	1295.88
ADPGK	protein_coding	protein_coding	7	+	ENSSSCG00000001925	870	875.01	583	943	610.76	727	1183.01	800.35	912.48
TMEM202	protein_coding	protein_coding	7	-	ENSSSCG00000001926	0	0	0	0	0	0	0	0	0
ENSSSCG00000001927	protein_coding	protein_coding	7	+	ENSSSCG00000001927	1093	1218.1	2009.03	1339.13	1936.04	1455	1765.21	2484.02	2158.96
ENSSSCG00000001928	protein_coding	protein_coding	7	+	ENSSSCG00000001928	0	0	0	0	1	0	0	4	0
ENSSSCG00000001930	protein_coding	protein_coding	7	+	ENSSSCG00000001930	18710.5	20837.7	27556.2	21637.2	13718.1	22956.7	27226.7	18333.6	29975.2
ENSSSCG00000001931	protein_coding	protein_coding	7	+	ENSSSCG00000001931	57	67	50	100	277.15	45	100	353	76
ENSSSCG00000001932	protein_coding	protein_coding	7	-	ENSSSCG00000001932	0	0	0	0	0	1.02	4.11	0	0
SEC23A	protein_coding	protein_coding	7	+	ENSSSCG00000001934	638	762	562.17	797.97	489	662	920	595.98	778.9
SSTR1	protein_coding	protein_coding	7	-	ENSSSCG00000001938	0	0	0	0	0	0	0	0	0
TTC6	protein_coding	protein_coding	7	-	ENSSSCG00000001939	1	2	13	3	4	14	2	1	12
PAX9	protein_coding	protein_coding	7	-	ENSSSCG00000001942	309	336.99	333.99	319	273	352	383	287	399.01
NKX2-8	protein_coding	protein_coding	7	+	ENSSSCG00000001944	0	0	2	0	0	0	1	0	1
ENSSSCG00000001945	protein_coding	protein_coding	7	+	ENSSSCG00000001945	0	0	0	0	0	0	0	0	0
MBIP	protein_coding	protein_coding	7	+	ENSSSCG00000001946	263.75	327.46	295.85	309.29	258.3	288.47	337.09	336.56	346.92
BRMS1L	protein_coding	protein_coding	7	-	ENSSSCG00000001947	151	172	163	184	129	131	181	189	163
INSM2	protein_coding	protein_coding	7	-	ENSSSCG00000001949	0	0	0	0	0	0	0	0	0
PSMA6	protein_coding	protein_coding	7	-	ENSSSCG00000001950	1414.2	1670.89	1583.34	1769.55	1520.54	1440.2	2349.68	2204.17	2061.17
NFKBIA	protein_coding	protein_coding	7	+	ENSSSCG00000001952	331	571	497	522	2484.16	518	594	3546	598.09
SRP54	protein_coding	protein_coding	7	-	ENSSSCG00000001955	929.02	1147	753	1216	1041.01	843	1360.46	1084.73	1081.14
BAZ1A	protein_coding	protein_coding	7	+	ENSSSCG00000001958	1218	1436.76	745	1656.29	2214.77	1005	1754.12	3023.72	1214.98
CFL2	protein_coding	protein_coding	7	+	ENSSSCG00000001959	530	772	453	762	2302	424	878	2398.75	479
EAPP	protein_coding	protein_coding	7	+	ENSSSCG00000001960	191	254.98	267	232	187	190	285	224	254
EGLN3	protein_coding	protein_coding	7	+	ENSSSCG00000001963	22	102	249	43	150.99	94	21	124	121
NPAS3	protein_coding	protein_coding	7	-	ENSSSCG00000001964	0	0	0	0	0	0	0	0	0
ARHGAP5	protein_coding	protein_coding	7	-	ENSSSCG00000001966	937	1297.16	1021	1302.86	1470.01	1062	1386.07	1946.05	1170.38
NUBPL	protein_coding	protein_coding	7	-	ENSSSCG00000001968	155	149	176	124	83	169	162	99	176
ENSSSCG00000001970	protein_coding	protein_coding	7	+	ENSSSCG00000001970	182	253	217	180	247	156	212	276	190
HECTD1	protein_coding	protein_coding	7	+	ENSSSCG00000001971	2090.76	2023.62	1959.06	3103.05	1766.29	2703.4	3522.31	2129.5	3170.87
AP4S1	protein_coding	protein_coding	7	-	ENSSSCG00000001972	136.47	227.71	171.92	183.92	221.65	172.06	205.99	302.52	198.81
SCFD1	protein_coding	protein_coding	7	-	ENSSSCG00000001973	375	454	419	478	305	343	526	377	458.99
G2E3	protein_coding	protein_coding	7	-	ENSSSCG00000001974	476	437	303	679	110	392	770	290	429
PRKD1	protein_coding	protein_coding	7	+	ENSSSCG00000001975	1	0	1	0	0	0	1	0	0
STXBP6	protein_coding	protein_coding	7	+	ENSSSCG00000001977	750	412.07	1211.86	642.73	305.03	1126.22	869.37	329.12	1485.02
GZMH	protein_coding	protein_coding	7	+	ENSSSCG00000001978	0	0	0	0	0	0	0	0	0
ENSSSCG00000001979	protein_coding	protein_coding	7	-	ENSSSCG00000001979	0	0	0	0	0	0	0	0	0
ENSSSCG00000001982	protein_coding	protein_coding	7	+	ENSSSCG00000001982	0	0	0.5	0	0	0	0	0	0
SDR39U1	protein_coding	protein_coding	7	+	ENSSSCG00000001983	35.37	68.11	89.74	24.83	35.71	39.1	46.39	66.4	59.55
KHNYN	protein_coding	protein_coding	7	-	ENSSSCG00000001984	643.63	673.87	951.13	660	717.29	657.9	891.61	1140.41	1005.78
CBLN3	protein_coding	protein_coding	7	+	ENSSSCG00000001985	0	2	4.13	1.03	3	4	1	7	4.12
NFATC4	protein_coding	protein_coding	7	-	ENSSSCG00000001986	1	4	11	2	5	2	2	2	5
RIPK3	protein_coding	protein_coding	7	+	ENSSSCG00000001987	9	15	18.67	19	33	13	12	50	34.28
ADCY4	protein_coding	protein_coding	7	+	ENSSSCG00000001988	0	1	9.32	0	3	2	0	3	4.72
CIDEB	protein_coding	protein_coding	7	+	ENSSSCG00000001989	28	16.96	106.82	23.89	41.9	40.94	33.97	105	75.64
NOP9	protein_coding	protein_coding	7	-	ENSSSCG00000001990	452	358.09	356.13	497.26	201.21	383.81	657.3	268.36	503.52
DHRS1	protein_coding	protein_coding	7	+	ENSSSCG00000001991	247	218.91	711.81	208.7	306.79	324.2	333.38	281.64	619.91
RABGGTA	protein_coding	protein_coding	7	+	ENSSSCG00000001992	254.55	221.35	247.37	240.05	131.49	252.19	297.17	187.43	383.46
TGM1	protein_coding	protein_coding	7	+	ENSSSCG00000001993	135.46	66.71	162.63	99.55	40.51	127.81	134.83	51.57	261.52
TINF2	protein_coding	protein_coding	7	+	ENSSSCG00000001994	287.26	323.14	452.26	280.07	313.37	362.79	326.41	408.65	554.31
IPO4	protein_coding	protein_coding	7	+	ENSSSCG00000002000	1933.3	1931.68	2341.49	2143.54	1585.13	2115.1	2787.3	1977.82	2913.23
REC8	protein_coding	protein_coding	7	-	ENSSSCG00000002001	4.55	3.15	7.56	8.98	13.17	4.34	2.74	23.63	12.01
IRF9	protein_coding	protein_coding	7	-	ENSSSCG00000002002	30.45	29.16	120.44	31.02	178.83	48.66	49.26	207.37	92.28
ENSSSCG00000002003	protein_coding	protein_coding	7	-	ENSSSCG00000002003	387.44	435.64	359.91	425.36	400.04	366.26	560.48	571.16	433.96
PSME2	protein_coding	protein_coding	7	+	ENSSSCG00000002004	421.93	464.37	733.94	443.85	720.1	514.21	697.21	1209.19	885.25
EMC9	protein_coding	protein_coding	7	+	ENSSSCG00000002005	89.22	56.34	83.07	71.48	13.54	85.82	122.63	25.94	138.45
PSME1	protein_coding	protein_coding	7	-	ENSSSCG00000002006	1074.98	1106.65	1998.53	1015.4	1475.91	1316.7	1296.67	2140.18	1882.98
FITM1	protein_coding	protein_coding	7	-	ENSSSCG00000002007	0	0	2.18	0	0	0	0	0	0
ENSSSCG00000002008	protein_coding	protein_coding	7	-	ENSSSCG00000002008	459	532	675	548.32	371.67	633.38	667.45	597.78	837.49
PCK2	protein_coding	protein_coding	7	-	ENSSSCG00000002009	899	812.1	1691.09	363	793	1227.99	357	352	2359.75
NRL	protein_coding	protein_coding	7	+	ENSSSCG00000002010	0	0	0	1	0	0	0	0	1
CPNE6	protein_coding	protein_coding	7	-	ENSSSCG00000002011	0	0	1	0	0	2	0	0	0
CARMIL3	protein_coding	protein_coding	7	-	ENSSSCG00000002012	0	0	0	0	0	2	1	0	1
DHRS4	protein_coding	protein_coding	7	-	ENSSSCG00000002013	116	84	119	108	68	113	122	59	176.78
JPH4	protein_coding	protein_coding	7	+	ENSSSCG00000002014	0	3.11	0	3	3.14	0	3.11	4.75	3.09
AP1G2	protein_coding	protein_coding	7	+	ENSSSCG00000002015	313.89	291.79	385.05	371.57	319.13	317.73	461.85	366.24	385.06
THTPA	protein_coding	protein_coding	7	-	ENSSSCG00000002016	58.11	86.52	83.66	93.4	59.45	83.36	92.13	67.19	152.54
ENSSSCG00000002020	protein_coding	protein_coding	7	-	ENSSSCG00000002020	180	241	140	249	140	153	330.07	200.05	211
PABPN1	protein_coding	protein_coding	7	-	ENSSSCG00000002023	1634.85	1708.99	2089	1988	1300.12	1679.99	2481.68	1554.06	2192.17
SLC22A17	protein_coding	protein_coding	7	+	ENSSSCG00000002025	0	0	0	0	0	0	0	0	0
EFS	protein_coding	protein_coding	7	+	ENSSSCG00000002026	0	0	0	0	0	0	0	1	0
CMTM5	protein_coding	protein_coding	7	-	ENSSSCG00000002028	0	0	0	0	0	0	0	0	0
MYH7	protein_coding	protein_coding	7	+	ENSSSCG00000002029	0	0	0	0	0	0	1	0	0
SLC7A8	protein_coding	protein_coding	7	+	ENSSSCG00000002032	0	3	0	0	1	0	0	1	0
CEBPE	protein_coding	protein_coding	7	+	ENSSSCG00000002033	0	0	0	0	0	0	0	0	0
ACIN1	protein_coding	protein_coding	7	+	ENSSSCG00000002034	1689	1596.92	1595	1992.91	972.42	1824.8	2407.34	1378.78	2265.31
C14orf119	protein_coding	protein_coding	7	-	ENSSSCG00000002035	154	249	337	162	268	214.98	219	323.97	277
ENSSSCG00000002036	protein_coding	protein_coding	7	+	ENSSSCG00000002036	889.76	1000.16	941.42	1013.84	597.18	902.27	1273.82	789.58	1213.35
CDH24	protein_coding	protein_coding	7	+	ENSSSCG00000002037	338.95	335	303.98	394	229	307	571	346.6	338
PSMB11	protein_coding	protein_coding	7	-	ENSSSCG00000002038	0	0	0	0	0	0	0	0	0
MMP14	protein_coding	protein_coding	7	-	ENSSSCG00000002039	0	0	0	0	0	0	0	0	1
MRPL52	protein_coding	protein_coding	7	-	ENSSSCG00000002040	347.92	339	497.95	380.96	214	345	477	307	540.71
SLC7A7	protein_coding	protein_coding	7	+	ENSSSCG00000002041	678.91	591.74	2222.66	654.53	709.24	1077.31	834.98	1013.03	1704.16
OXA1L	protein_coding	protein_coding	7	-	ENSSSCG00000002042	1071.09	1187.26	1457.11	1018.47	705.46	1125.93	1352.32	1202.83	1599.94
ENSSSCG00000002045	protein_coding	protein_coding	7	+	ENSSSCG00000002045	840.92	985.27	1618.08	1029.88	791.75	830.67	1066.9	1142.53	1358.98
DAD1	protein_coding	protein_coding	7	+	ENSSSCG00000002050	429	420.63	652	460	318	502.98	647	399	781
ABHD4	protein_coding	protein_coding	7	-	ENSSSCG00000002051	177	238.93	351	135	354	183	170	396.98	320
OR6J1	protein_coding	protein_coding	7	+	ENSSSCG00000002052	0	0	0	0	0	0	0	0	0
ENSSSCG00000002062	protein_coding	protein_coding	7	-	ENSSSCG00000002062	0	0	0	0	0	0	0	0	0
ENSSSCG00000002071	protein_coding	protein_coding	7	-	ENSSSCG00000002071	0	0	0	0	0	0	0	0	0
ENSSSCG00000002077	protein_coding	protein_coding	7	-	ENSSSCG00000002077	0	0	0	0	0	0	0	0	0
ENSSSCG00000002078	protein_coding	protein_coding	7	-	ENSSSCG00000002078	0	0	0	0	0	0	0	0	0
ENSSSCG00000002081	protein_coding	protein_coding	7	-	ENSSSCG00000002081	0	0	0	0	0	0	0	0	0
ENSSSCG00000002084	protein_coding	protein_coding	7	-	ENSSSCG00000002084	0	0	0	0	0	0	1	0	0
ENSSSCG00000002097	protein_coding	protein_coding	7	-	ENSSSCG00000002097	0	0	0	0	0	0	0	0	0
ENSSSCG00000002099	protein_coding	protein_coding	7	-	ENSSSCG00000002099	0	0	0	0	0	0	0	0	0
OR4E1	protein_coding	protein_coding	7	+	ENSSSCG00000002105	0	0	0	0	0	0	0	0	0
OR4E2	protein_coding	protein_coding	7	-	ENSSSCG00000002106	0	0	0	0	0	0	0	0	0
CHD8	protein_coding	protein_coding	7	+	ENSSSCG00000002127	1100.06	1265.28	1117.57	1741.01	1087.58	1266	2026.13	1499.7	1584
RPGRIP1	protein_coding	protein_coding	7	-	ENSSSCG00000002129	1	0	0	0	0	2	0	0	0
OR6S1	protein_coding	protein_coding	7	+	ENSSSCG00000002130	0	0	0	0	0	0	0	0	0
RNASE12	protein_coding	protein_coding	7	+	ENSSSCG00000002131	0	0	0	0	0	0	0	0	0
RNASE10	protein_coding	protein_coding	7	-	ENSSSCG00000002134	0	0	0	1	0	0	0	0	1
PNP	protein_coding	protein_coding	7	-	ENSSSCG00000002135	454	485	345	522	1429	402	517	1704.03	494
OSGEP	protein_coding	protein_coding	7	+	ENSSSCG00000002138	142.5	194.82	151.26	189.64	100.36	186.24	251.49	166.69	290.76
KLHL33	protein_coding	protein_coding	7	+	ENSSSCG00000002140	0	0	0	0	0	0	0	0	0
TEP1	protein_coding	protein_coding	7	+	ENSSSCG00000002142	201	284.7	211	327	483.71	170	383	406.72	212
PARP2	protein_coding	protein_coding	7	-	ENSSSCG00000002143	246	269	244	254.71	93	249	394.95	145	326
CCNB1IP1	protein_coding	protein_coding	7	+	ENSSSCG00000002144	98	140	118	157	126	81	199	285	115
TTC5	protein_coding	protein_coding	7	+	ENSSSCG00000002145	92	127.03	105	114	102.03	105	145	101	118
OR11H4	protein_coding	protein_coding	7	-	ENSSSCG00000002148	0	0	0	0	0	0	0	0	0
ENSSSCG00000002170	protein_coding	protein_coding	Scaffold	-	ENSSSCG00000002170	0	0	0	0	0	0	0	0	0
ENSSSCG00000002175	protein_coding	protein_coding	7	+	ENSSSCG00000002175	0	0	0	0	0	0	0	0	0
OR4K17	protein_coding	protein_coding	7	-	ENSSSCG00000002187	0	0	1	0	0	0	0	0	0
ENSSSCG00000002188	pseudogene	pseudogene	7	+	ENSSSCG00000002188	0	0	0	0	0	0	0	0	0
ENSSSCG00000002190	protein_coding	protein_coding	7	-	ENSSSCG00000002190	0	0	0	0	0	0	0	0	0
ENSSSCG00000002191	protein_coding	protein_coding	7	-	ENSSSCG00000002191	0	0	0	0	0	0	0	0	0
ENSSSCG00000002202	protein_coding	protein_coding	Scaffold	-	ENSSSCG00000002202	0	0	0	0	0	0	0	0	0
LPCAT4	protein_coding	protein_coding	7	+	ENSSSCG00000002235	407.91	292	468	466.04	245.83	390	571.94	300	599.77
NUTM1	protein_coding	protein_coding	7	-	ENSSSCG00000002241	1	0	0	2	0	2	2	1	2
SLC12A6	protein_coding	protein_coding	7	+	ENSSSCG00000002243	51.11	64.62	129.1	56.34	52.01	83.04	94.44	76.07	122.68
KATNBL1	protein_coding	protein_coding	7	+	ENSSSCG00000002245	250	356.99	186	363	292	253	372	310	288.17
ENSSSCG00000002251	protein_coding	protein_coding	7	+	ENSSSCG00000002251	0	0	0	0	0	0	0	0	0
ARRDC4	protein_coding	protein_coding	7	-	ENSSSCG00000002252	52	138	123	96	335	96	103.1	403.94	82
NR2F2	protein_coding	protein_coding	7	-	ENSSSCG00000002254	376	355.43	927.91	413.85	221	696.33	568.36	291.64	854.33
MCTP2	protein_coding	protein_coding	7	-	ENSSSCG00000002257	121	56	143	124	52	135	158	59.06	180
KLHL25	protein_coding	protein_coding	7	-	ENSSSCG00000002258	13	16	8	15	13	8	21	22	11
ENSSSCG00000002259	protein_coding	protein_coding	7	+	ENSSSCG00000002259	201	291	282	284.09	545	293.02	304	529	438
ENSSSCG00000002260	protein_coding	protein_coding	7	+	ENSSSCG00000002260	11	15	11	20	29	37	22	47	31
SV2B	protein_coding	protein_coding	7	-	ENSSSCG00000002262	0	0	0	0	0	0	0	0	0
SLCO3A1	protein_coding	protein_coding	7	-	ENSSSCG00000002263	0	1	3	1	3	1	13	8	7
FAM174B	protein_coding	protein_coding	7	+	ENSSSCG00000002265	0	0	0	0	0	0	1	0	0
ENSSSCG00000002266	protein_coding	protein_coding	7	-	ENSSSCG00000002266	379.05	371.62	584.03	591.29	335.87	729.92	686.96	701	940.4
RGMA	protein_coding	protein_coding	7	+	ENSSSCG00000002267	0	0	0	0	0	0	0	0	0
AKAP5	protein_coding	protein_coding	7	+	ENSSSCG00000002268	1	2	9	5	0	3	5	8	10
MTHFD1	protein_coding	protein_coding	7	+	ENSSSCG00000002269	1809.85	1361	1326.47	2193.73	348	1715	2708.02	538	2264.08
ENSSSCG00000002270	protein_coding	protein_coding	7	-	ENSSSCG00000002270	0	0	0	0	0	0	0	0	0
ENSSSCG00000002274	pseudogene	pseudogene	7	+	ENSSSCG00000002274	0.28	1.53	0	4.18	17.76	3.03	4.24	11.67	1.43
PPP1R36	protein_coding	protein_coding	7	+	ENSSSCG00000002275	0	0	0	0	0	0	0	0	0
PLEKHG3	protein_coding	protein_coding	7	+	ENSSSCG00000002276	1598.99	1939.77	1827.95	2097.92	2084.38	1904.76	2454.51	2241.46	2369.62
SPTB	protein_coding	protein_coding	7	-	ENSSSCG00000002277	18	30	18	24	28	32	28	31	27
GPX2	protein_coding	protein_coding	7	-	ENSSSCG00000002279	62	70	162.97	27	84	113	60	100	227.64
RAB15	protein_coding	protein_coding	7	-	ENSSSCG00000002280	2	0	6	2	1	1	2	8	1
ENSSSCG00000002281	protein_coding	protein_coding	7	+	ENSSSCG00000002281	195.62	213	318	207	138	232	282	223	339
FUT8	protein_coding	protein_coding	7	+	ENSSSCG00000002283	140	119	273	175	79.96	217	249	89.99	302.99
CCDC196	protein_coding	protein_coding	7	+	ENSSSCG00000002284	0	0	0	0	0	0	0	2	0
GPHN	protein_coding	protein_coding	7	+	ENSSSCG00000002285	177	147	190	212.04	101	210	253	146	288
FAM71D	protein_coding	protein_coding	7	+	ENSSSCG00000002286	0	0	0	0	0	0	0	0	0
MPP5	protein_coding	protein_coding	7	+	ENSSSCG00000002287	396	720.05	520	570	1081.62	451	670	1377.03	569
PLEK2	protein_coding	protein_coding	7	-	ENSSSCG00000002290	767.84	886.56	736.68	943.73	1189.3	734.72	1139.34	1448.63	1224.13
PLEKHH1	protein_coding	protein_coding	7	+	ENSSSCG00000002292	360.39	247.03	353.32	408.7	264.61	401.03	445.73	307.14	677.57
ARG2	protein_coding	protein_coding	7	+	ENSSSCG00000002294	375.59	762.48	587.9	284.94	2123.91	377.06	381.9	2283.91	698.89
VTI1B	protein_coding	protein_coding	7	-	ENSSSCG00000002295	706.41	873.51	765.12	866.05	792.32	724.45	1074.1	910.08	917.11
ENSSSCG00000002296	protein_coding	protein_coding	7	-	ENSSSCG00000002296	716.9	694.46	886.99	732.02	832.96	767.95	868.86	1109.93	1024.96
RDH12	protein_coding	protein_coding	7	+	ENSSSCG00000002297	0	0	0	0	0	0	0	1	0
ZFYVE26	protein_coding	protein_coding	7	-	ENSSSCG00000002298	354.06	869.01	624.55	511.03	578.97	513	542.01	729	692
EXD2	protein_coding	protein_coding	7	+	ENSSSCG00000002305	259	212	317	362	150	291	433	179	381
GALNT16	protein_coding	protein_coding	7	+	ENSSSCG00000002306	20.41	27	47	16	13.01	9	19	56	24
ERH	protein_coding	protein_coding	7	-	ENSSSCG00000002307	2023.55	2342.46	2187	2410.02	1071	2085	3021.76	1473.1	2946.02
PLEKHD1	protein_coding	protein_coding	7	+	ENSSSCG00000002309	1	7.98	6	5	8	6	3	18	5
CCDC177	protein_coding	protein_coding	7	-	ENSSSCG00000002310	0	0	0	0	0	0	0	0	0
SUSD6	protein_coding	protein_coding	7	+	ENSSSCG00000002311	241.05	204.03	340	335	141.19	338.62	426.06	184.91	432.45
SLC10A1	protein_coding	protein_coding	7	-	ENSSSCG00000002313	81.75	117.28	87.87	112.12	129.52	81.13	114.53	203.34	83.77
SMOC1	protein_coding	protein_coding	7	+	ENSSSCG00000002314	1	1	4	0	0	0	1	2	3
SLC8A3	protein_coding	protein_coding	7	-	ENSSSCG00000002315	0	1	0	0	0	0	0	1	1
COX16	protein_coding	protein_coding	7	-	ENSSSCG00000002316	42.97	60.9	46.99	64.89	78.85	33.86	77.78	89.07	49.9
ENSSSCG00000002321	protein_coding	protein_coding	7	+	ENSSSCG00000002321	0	0	0	0	0	0	2	0	1
ADAM21	protein_coding	protein_coding	7	+	ENSSSCG00000002322	0	0	0	0	0	0	0	0	1
MAP3K9	protein_coding	protein_coding	7	-	ENSSSCG00000002329	303	575	253	494	1631.05	306.99	581.76	1808.94	420
PCNX1	protein_coding	protein_coding	7	+	ENSSSCG00000002330	453.99	1216.99	482.02	802.03	3719.17	503.15	843.14	4114.61	688
SIPA1L1	protein_coding	protein_coding	7	+	ENSSSCG00000002332	331	462.25	676.97	453	540	453.82	494.14	753.04	661
DPF3	protein_coding	protein_coding	7	-	ENSSSCG00000002333	2	0	1	0	0	1	0	0	1
ZFYVE1	protein_coding	protein_coding	7	-	ENSSSCG00000002337	97	343	393	129	680.01	181	134.98	930.14	247.95
PSEN1	protein_coding	protein_coding	7	+	ENSSSCG00000002340	508	709.52	796.99	602.99	778	691.74	750.98	1118	874.09
PAPLN	protein_coding	protein_coding	7	+	ENSSSCG00000002341	1.09	2.16	0	0	1.07	0	0	0	0
RIOX1	protein_coding	protein_coding	7	+	ENSSSCG00000002344	237	398	154	314.1	375.92	181	458	442.53	220.99
ACOT6	protein_coding	protein_coding	7	+	ENSSSCG00000002348	108.76	133.91	131.18	138.11	91.43	109.29	176.56	125.02	139.55
ACOT4	protein_coding	protein_coding	7	+	ENSSSCG00000002349	828.41	753.53	802.77	789.44	350.72	886.85	902.68	487.78	1130.75
MIDEAS	protein_coding	protein_coding	7	-	ENSSSCG00000002350	424	614.01	588.83	607	620.97	521.74	739.58	905.22	703.02
ENSSSCG00000002351	protein_coding	protein_coding	7	+	ENSSSCG00000002351	195.34	152.3	254.02	178.7	94.21	195.02	225.16	115	278.16
ZNF410	protein_coding	protein_coding	7	+	ENSSSCG00000002352	298.34	377.86	329.3	467.49	314.81	334.41	515.88	493.3	422.18
FAM161B	protein_coding	protein_coding	7	-	ENSSSCG00000002353	83	53	132	74.92	36	78	113	80.67	148
COQ6	protein_coding	protein_coding	7	+	ENSSSCG00000002354	525.85	608.67	416.39	462.81	197.37	494.85	681.08	372.55	753.84
ENTPD5	protein_coding	protein_coding	7	-	ENSSSCG00000002355	200.85	155.17	189.3	179.87	143.25	191.75	212.9	170.4	208.81
BBOF1	protein_coding	protein_coding	7	+	ENSSSCG00000002356	3.08	0	2	3	4.27	1.08	5	2.1	6.36
ALDH6A1	protein_coding	protein_coding	7	-	ENSSSCG00000002357	170.92	210	259	212	132.73	186.9	260.99	203.9	253.62
VRTN	protein_coding	protein_coding	7	+	ENSSSCG00000002361	0	0	0	0	0	0	0	0	0
VSX2	protein_coding	protein_coding	7	+	ENSSSCG00000002363	0	0	0	0	0	0	0	0	0
NPC2	protein_coding	protein_coding	7	-	ENSSSCG00000002366	1592.72	2583.67	1171	2505.2	3798.25	1130.04	2400.51	4761.73	1327.91
ISCA2	protein_coding	protein_coding	7	+	ENSSSCG00000002367	44	50	33	44	51	31	55	83.78	48
LTBP2	protein_coding	protein_coding	7	-	ENSSSCG00000002368	5	3	4	6	9	1	4	10	7
AREL1	protein_coding	protein_coding	7	-	ENSSSCG00000002370	424.98	585	513	573	481	461.97	716	654	636.06
YLPM1	protein_coding	protein_coding	7	+	ENSSSCG00000002372	887	957	833	1280	649.89	805	1601.79	950	1240.29
PROX2	protein_coding	protein_coding	7	-	ENSSSCG00000002373	0	0	0	0	0	0	0	0	0
DLST	protein_coding	protein_coding	7	+	ENSSSCG00000002374	1981.55	2065.66	1710.33	2195.88	1596.55	1825.02	2804.96	2060.45	2356.12
RPS6KL1	protein_coding	protein_coding	7	-	ENSSSCG00000002375	5.45	5.35	10.87	8.08	5.32	9.36	8.06	9.42	6.76
EIF2B2	protein_coding	protein_coding	7	+	ENSSSCG00000002377	514.53	476.07	428.67	565.52	300.19	459.15	746.84	498.92	570.99
MLH3	protein_coding	protein_coding	7	-	ENSSSCG00000002378	75.65	87.28	83	113.67	55.68	84.95	122.72	69.87	90.88
ACYP1	protein_coding	protein_coding	7	-	ENSSSCG00000002379	46.57	97.65	76.32	85.81	53.11	54.9	78.13	81.32	85.13
ZC2HC1C	protein_coding	protein_coding	7	+	ENSSSCG00000002380	19	7	51	16	7	35	14	9	42
NEK9	protein_coding	protein_coding	7	-	ENSSSCG00000002381	1223	1186.51	1204.1	1548.95	864	1354	1766	1190.01	1698
FOS	protein_coding	protein_coding	7	+	ENSSSCG00000002383	221.99	281	692	140	164.16	292.02	141	346	441
TGFB3	protein_coding	protein_coding	7	-	ENSSSCG00000002385	1	1	3	0	4	1	3	3	1
ENSSSCG00000002386	protein_coding	protein_coding	7	+	ENSSSCG00000002386	151.98	201.07	230.85	176.59	187.08	139.34	201.7	305.09	217.59
GPATCH2L	protein_coding	protein_coding	7	+	ENSSSCG00000002387	142.2	176.16	86.15	240.41	234.87	203.6	254.79	267.91	207.27
ESRRB	protein_coding	protein_coding	7	+	ENSSSCG00000002388	0	0	0	0	0	0	0	0	0
VASH1	protein_coding	protein_coding	7	+	ENSSSCG00000002389	14	10	16	14	10	15	16	26	23
ANGEL1	protein_coding	protein_coding	7	-	ENSSSCG00000002390	199.38	182	254	231	121	198.34	273.77	232	283.01
LRRC74A	protein_coding	protein_coding	7	+	ENSSSCG00000002391	0	0	0	0	0	0	0	0	0
ENSSSCG00000002392	pseudogene	pseudogene	7	-	ENSSSCG00000002392	98.09	101.26	168.45	76.13	127.1	120.79	102.29	144.3	189.08
GSTZ1	protein_coding	protein_coding	7	+	ENSSSCG00000002396	103.46	112	160	122	164	92	165.01	178	144.98
POMT2	protein_coding	protein_coding	7	-	ENSSSCG00000002397	48	58.98	108	58	57	76	68	101	96
TMEM63C	protein_coding	protein_coding	7	+	ENSSSCG00000002398	10	3	13	16	9	4	8	11	9
NGB	protein_coding	protein_coding	7	-	ENSSSCG00000002399	0	0	0	0	0	0	0	0	0
ENSSSCG00000002400	protein_coding	protein_coding	7	+	ENSSSCG00000002400	31.32	27.96	80.05	28.57	34.8	69.57	40.26	91.32	69.71
VIPAS39	protein_coding	protein_coding	7	-	ENSSSCG00000002403	184.16	216.83	237.72	167.32	172.06	200.16	235.56	222.29	253.7
SPTLC2	protein_coding	protein_coding	7	-	ENSSSCG00000002404	1149.79	1133	1618.54	1521.08	1221.54	1329	1850.23	1499.34	1815.65
ENSSSCG00000002405	protein_coding	protein_coding	7	-	ENSSSCG00000002405	0	0	0	0	0	0	2	0	0
AHSA1	protein_coding	protein_coding	7	+	ENSSSCG00000002406	1623	1535	1306	2044	854	1414.28	2575.88	1296.39	2113.01
ADCK1	protein_coding	protein_coding	7	+	ENSSSCG00000002408	211	189	129	305	144	174	358	256.98	237
CEP128	protein_coding	protein_coding	7	-	ENSSSCG00000002410	224	179	226	226	37	294	314	32.91	374.02
GTF2A1	protein_coding	protein_coding	7	-	ENSSSCG00000002411	244	462	289.18	402	529	302	380	616	312
STON2	protein_coding	protein_coding	7	-	ENSSSCG00000002412	12	51	23	29	78	22	33	124.99	31
SEL1L	protein_coding	protein_coding	7	-	ENSSSCG00000002414	1838	2277.31	2079.06	2566.23	2407.13	2077.76	2880.06	2521.33	2802.18
KCNK10	protein_coding	protein_coding	7	-	ENSSSCG00000002423	0	0	0	0	0	0	0	0	0
SPATA7	protein_coding	protein_coding	7	+	ENSSSCG00000002424	44	54.42	100	54.52	36	80	40	62	73
PTPN21	protein_coding	protein_coding	7	-	ENSSSCG00000002425	681.15	820.2	886.16	1132.46	833.87	891	1330.22	770.47	1295.45
ZC3H14	protein_coding	protein_coding	7	+	ENSSSCG00000002426	1393	1492.71	1488.9	1760.78	1062.35	1513.01	2003.84	1415.91	1695.96
EML5	protein_coding	protein_coding	7	-	ENSSSCG00000002427	0	2.17	1.08	2.18	0	0	2.18	1.11	1.05
TTC8	protein_coding	protein_coding	7	+	ENSSSCG00000002428	70.14	109	135	101	36	96	112	55	107
FOXN3	protein_coding	protein_coding	7	-	ENSSSCG00000002429	214	273	222	317.24	284	239	322.81	360	340
ENSSSCG00000002430	protein_coding	protein_coding	7	-	ENSSSCG00000002430	25	30.02	46	22	27.01	34	35	32	48
TDP1	protein_coding	protein_coding	7	+	ENSSSCG00000002431	140	154	164	161	24	138	228	75.07	202
KCNK13	protein_coding	protein_coding	7	+	ENSSSCG00000002432	0	0	0	0	0	0	0	0	0
PSMC1	protein_coding	protein_coding	7	+	ENSSSCG00000002433	2409.84	2673.73	1673.57	2812.51	1827.08	2013.22	3514.74	2180.98	2552.21
NRDE2	protein_coding	protein_coding	7	-	ENSSSCG00000002434	164.39	256.28	182.48	246.56	245.46	217.51	323.71	351.1	257.68
TTC7B	protein_coding	protein_coding	7	-	ENSSSCG00000002436	153	125	224	157	159	215	213.98	240.01	301.13
ENSSSCG00000002438	protein_coding	protein_coding	7	+	ENSSSCG00000002438	0	0	0	0	0	0	0	0	0
CCDC88C	protein_coding	protein_coding	7	-	ENSSSCG00000002440	141	70	56	168	33	95	228.01	65	129.98
PPP4R3A	protein_coding	protein_coding	7	-	ENSSSCG00000002441	920.06	1275.82	934.46	1199	981.75	1000	1538.08	1217	1196.07
CATSPERB	protein_coding	protein_coding	7	-	ENSSSCG00000002442	0	0	0	0	0	0	0	0	0
TC2N	protein_coding	protein_coding	7	-	ENSSSCG00000002443	334.85	281.67	362.85	463.77	163.07	373.74	514.3	226.84	454.78
FBLN5	protein_coding	protein_coding	7	-	ENSSSCG00000002444	4	4	3	2	11	4	8	21	5
TRIP11	protein_coding	protein_coding	7	-	ENSSSCG00000002445	375.01	497.13	519	643	462	550	677	535	657
ATXN3L	protein_coding	protein_coding	7	-	ENSSSCG00000002446	222.97	337.21	316	272	305.7	325	251.62	352	373
CPSF2	protein_coding	protein_coding	7	+	ENSSSCG00000002447	803	867	756	1045.98	518	914	1221.93	676	1049
ENSSSCG00000002449	protein_coding	protein_coding	7	-	ENSSSCG00000002449	139	149	183	180	79	120	232	117	210
SLC24A4	protein_coding	protein_coding	7	+	ENSSSCG00000002450	0	0	0	0	0	0	0	0	0
RIN3	protein_coding	protein_coding	7	+	ENSSSCG00000002451	11	17	14	15	15	6	13	18	24
LGMN	protein_coding	protein_coding	7	-	ENSSSCG00000002452	1705.05	1878.01	2500.37	1823.63	1440.05	1729.68	2257.45	1851.01	2610.25
GOLGA5	protein_coding	protein_coding	7	+	ENSSSCG00000002455	263.5	358	391	265	304	271	302	375	392
CHGA	protein_coding	protein_coding	7	+	ENSSSCG00000002456	1	0	0	0	0	0	0	0	0
ITPK1	protein_coding	protein_coding	7	-	ENSSSCG00000002457	261	412	187	348.99	960.99	282.05	378.04	841	303.99
TMEM251	protein_coding	protein_coding	7	+	ENSSSCG00000002458	213	242.45	203	210.81	181	141	311.19	243	202
ENSSSCG00000002459	protein_coding	protein_coding	7	-	ENSSSCG00000002459	487.11	463.98	495.52	577.45	257.12	431.18	787.84	442.39	730.41
ENSSSCG00000002460	protein_coding	protein_coding	7	+	ENSSSCG00000002460	693.86	616.06	548.48	895.55	213.88	670.82	1104.2	412.61	884.67
BTBD7	protein_coding	protein_coding	7	-	ENSSSCG00000002461	301	388.59	359	403	446	318.39	463	546.99	403
ENSSSCG00000002462	protein_coding	protein_coding	7	+	ENSSSCG00000002462	0	0	0	0	0	0	0	0	0
ENSSSCG00000002464	protein_coding	protein_coding	7	-	ENSSSCG00000002464	0	0	0	0	0	0	0	0	0
ASB2	protein_coding	protein_coding	7	-	ENSSSCG00000002467	0	0	0	0	0	0	1	0	0
OTUB2	protein_coding	protein_coding	7	+	ENSSSCG00000002469	3.13	11.46	8.71	5.36	10.47	11.6	15.67	12.09	11.84
DDX24	protein_coding	protein_coding	7	-	ENSSSCG00000002470	952.03	1123.65	753.29	1241.58	937.53	794.4	1570.82	1332.95	970.14
PPP4R4	protein_coding	protein_coding	7	+	ENSSSCG00000002474	0	0	0	0	0	0	0	0	0
SERPINA6	protein_coding	protein_coding	7	-	ENSSSCG00000002475	0	0	0	0	0	0	0	0	0
SERPINA1	protein_coding	protein_coding	7	-	ENSSSCG00000002476	0	0	0	0	0	0	0	0	0
SERPINA12	protein_coding	protein_coding	7	-	ENSSSCG00000002478	0	2	0	0	0	0	1	0	0
SERPINA11	protein_coding	protein_coding	7	-	ENSSSCG00000002479	0	0	0	0	0	0	0	0	1
SERPINA5	protein_coding	protein_coding	7	+	ENSSSCG00000002481	0	0	0	0	0	0	0	0	0
ENSSSCG00000002483	protein_coding	protein_coding	7	+	ENSSSCG00000002483	0	0	0	0	0	2	0	0	0
ENSSSCG00000002486	protein_coding	protein_coding	7	+	ENSSSCG00000002486	0	0	0	0	0	0	0	0	0
GSC	protein_coding	protein_coding	7	-	ENSSSCG00000002490	0	0	0	0	0	0	0	0	1
CLMN	protein_coding	protein_coding	7	-	ENSSSCG00000002494	42	28	15	30	2	12	35	7	31
SYNE3	protein_coding	protein_coding	7	-	ENSSSCG00000002495	31	21	51	32	8	49	48	31	76
GLRX5	protein_coding	protein_coding	7	+	ENSSSCG00000002496	374.44	307.78	324.69	400.96	139.78	317.64	565.2	184	461.04
TCL1B	protein_coding	protein_coding	7	+	ENSSSCG00000002497	0	0	0	0	0	0	0	0	0
ENSSSCG00000002498	protein_coding	protein_coding	7	-	ENSSSCG00000002498	0	0	0	0	0	0	0	0	0
BDKRB1	pseudogene	pseudogene	7	+	ENSSSCG00000002501	0	0	0	0	0	0	0	0	0
ATG2B	protein_coding	protein_coding	7	-	ENSSSCG00000002502	679	490.67	674.59	1188.82	189.57	803.71	1281.64	253.21	909.66
AK7	protein_coding	protein_coding	7	+	ENSSSCG00000002504	4	7	16	6	13	4	6	18	12
PAPOLA	protein_coding	protein_coding	7	+	ENSSSCG00000002505	1788	1650.1	1583	2370.86	1446.52	1598.26	2774.81	1924	2074.08
VRK1	protein_coding	protein_coding	7	+	ENSSSCG00000002506	458.12	486.03	303.93	684.55	103	487	812.55	245	529
BCL11B	protein_coding	protein_coding	7	-	ENSSSCG00000002507	0	0	0	0	0	0	0	0	0
SETD3	protein_coding	protein_coding	7	-	ENSSSCG00000002508	558.82	666	475.63	640.4	639.33	502.15	844.48	663.04	656.08
CCNK	protein_coding	protein_coding	7	+	ENSSSCG00000002509	643.41	935.79	765.98	919.02	950.31	622.91	1228.32	1283.99	963.21
CYP46A1	protein_coding	protein_coding	7	+	ENSSSCG00000002510	0	0	0	0	0	0	0	1	0
DEGS2	protein_coding	protein_coding	7	-	ENSSSCG00000002512	103	77	1231.86	52	46	501.98	83	70.18	964.62
SLC25A47	protein_coding	protein_coding	7	+	ENSSSCG00000002515	35	41	17	33	77	26	57	133	25
WARS1	protein_coding	protein_coding	7	-	ENSSSCG00000002516	1157	1540.38	1123.99	1361	1672.28	1341.02	1713.98	3074.99	2147.81
WDR25	protein_coding	protein_coding	7	+	ENSSSCG00000002517	48	65.95	58	50	62	48	86	90	75
SLC25A29	protein_coding	protein_coding	7	-	ENSSSCG00000002520	0	9	4	3	37	0	3	57	3
CDC42BPB	protein_coding	protein_coding	Scaffold	-	ENSSSCG00000002523	1081	1118	1385.97	1353.06	1869	1199.03	1526.25	2570.12	1557.84
AMN	protein_coding	protein_coding	Scaffold	+	ENSSSCG00000002524	10	16	20	11	20	20	21	17	12
TRAF3	protein_coding	protein_coding	Scaffold	+	ENSSSCG00000002525	685.04	973.3	584.88	983	1341.88	720.9	1091.99	1562.55	860.41
RCOR1	protein_coding	protein_coding	Scaffold	+	ENSSSCG00000002526	666.01	721.96	819.01	858.25	832	766.99	980	1138.36	1011.99
ENSSSCG00000002528	protein_coding	protein_coding	Scaffold	+	ENSSSCG00000002528	128.8	136	239	139.82	128.61	219.47	195.76	169.79	280.4
ENSSSCG00000002529	pseudogene	pseudogene	Scaffold	-	ENSSSCG00000002529	221.73	268.21	431.51	219.54	220.67	260.3	281.05	266.07	334.44
CINP	protein_coding	protein_coding	Scaffold	-	ENSSSCG00000002530	337.05	357.56	513	352.72	256	346.95	453	340	423.98
MOK	protein_coding	protein_coding	Scaffold	-	ENSSSCG00000002531	49	35.07	116.33	30.03	76.04	91	34.04	91.07	118
ENSSSCG00000002532	protein_coding	protein_coding	Scaffold	+	ENSSSCG00000002532	135	150.34	185	157	140	165	168	124	191
WDR20	protein_coding	protein_coding	Scaffold	+	ENSSSCG00000002533	192	154.97	183.67	197.97	148.94	194.9	254.95	230.02	246
HSP90AA1	protein_coding	protein_coding	Scaffold	-	ENSSSCG00000002535	14432.3	15451.4	10785.9	19478.2	15195.1	14888.9	22926.8	17897.1	15783.2
ENSSSCG00000002536	protein_coding	protein_coding	Scaffold	-	ENSSSCG00000002536	0	0	1	0	0	0	0	0	0
PPP2R5C	protein_coding	protein_coding	Scaffold	+	ENSSSCG00000002540	1009.12	1396.91	1399.76	986.99	815	1223.98	1295	1170.3	1548.8
PPP1R13B	protein_coding	protein_coding	Scaffold	-	ENSSSCG00000002544	306	845	426.05	425	1181.48	362.05	424.62	1530.23	508.46
XRCC3	protein_coding	protein_coding	Scaffold	-	ENSSSCG00000002546	404.66	519.55	264.66	405.18	415.94	399.23	507.61	529.06	383.46
KLC1	protein_coding	protein_coding	Scaffold	+	ENSSSCG00000002547	933.03	1156.24	1112.98	1213.69	1085.81	1077.73	1444.25	1515.49	1347.51
TDRD9	protein_coding	protein_coding	Scaffold	+	ENSSSCG00000002552	0	0	0	0	0	0	0	0	0
PLD4	protein_coding	protein_coding	Scaffold	+	ENSSSCG00000002554	0	0	0	0	0	0	0	0	0
JAG2	protein_coding	protein_coding	Scaffold	-	ENSSSCG00000002555	52	49	92	67	21	65	71	41.9	102
NUDT14	protein_coding	protein_coding	Scaffold	-	ENSSSCG00000002557	187	171.78	389	195	349.78	267	305.99	302	359
CEP170B	protein_coding	protein_coding	Scaffold	+	ENSSSCG00000002558	1248.96	1322.49	2036.65	1411.45	1519.65	1768.05	1742.63	2323.35	2704.24
CDCA4	protein_coding	protein_coding	Scaffold	-	ENSSSCG00000002559	533.62	565.5	382.08	566.41	257.15	488.56	709.35	374.13	594.5
RTL1	protein_coding	protein_coding	7	-	ENSSSCG00000002573	0	0	0	0	0	0	0	0	0
ENSSSCG00000002585	protein_coding	protein_coding	7	-	ENSSSCG00000002585	0	0	0	0	0	0	0	0	0
ENSSSCG00000002589	protein_coding	protein_coding	Scaffold	-	ENSSSCG00000002589	0	0	0	0	0	0	0	0	0
ENSSSCG00000002594	protein_coding	protein_coding	Scaffold	-	ENSSSCG00000002594	0	0	0	0	0	0	0	0	0
ENSSSCG00000002600	pseudogene	pseudogene	7	+	ENSSSCG00000002600	0	0	0	0	0	0	0	0	0
ENSSSCG00000002601	protein_coding	protein_coding	7	+	ENSSSCG00000002601	0	0	0	0	0	0	0	0	0
ENSSSCG00000002608	protein_coding	protein_coding	7	-	ENSSSCG00000002608	0	0	0	0	0	0	0	0	0
ENSSSCG00000002610	protein_coding	protein_coding	7	-	ENSSSCG00000002610	0	0	0	0	0	0	0	0	0
ENSSSCG00000002613	protein_coding	protein_coding	7	-	ENSSSCG00000002613	0	0	0	0	0	0	0	0	0
EFHC1	protein_coding	protein_coding	7	+	ENSSSCG00000002620	406	463.21	821.05	305.98	528	551	398	583	740.98
TMEM14A	protein_coding	protein_coding	7	+	ENSSSCG00000002622	114.82	349.99	199	157.12	819.1	96.95	201	880.75	144
GSTA1	protein_coding	protein_coding	7	-	ENSSSCG00000002623	5	10	5	7	17	2	2	17	4
GSTA4	protein_coding	protein_coding	7	-	ENSSSCG00000002627	280.22	497.99	309.19	472.67	452.3	227.4	485.18	365.01	374.26
CILK1	protein_coding	protein_coding	7	-	ENSSSCG00000002628	258	324.93	274	363	622.37	290	415	556.02	378.01
FBXO9	protein_coding	protein_coding	7	+	ENSSSCG00000002629	1096	1071	987.43	1159.96	498.82	1166.95	1383.13	738.78	1382.89
SLC28A1	protein_coding	protein_coding	7	-	ENSSSCG00000002632	0	0	0	0	0	0	0	0	0
GAS8	protein_coding	protein_coding	6	-	ENSSSCG00000002633	193.25	205.14	309.19	243.69	181.26	286.87	298.76	260.02	340.62
SPIRE2	protein_coding	protein_coding	6	-	ENSSSCG00000002635	837	806	1045.04	809.18	808.99	968.03	945.92	1060.16	1289.96
DBNDD1	protein_coding	protein_coding	6	+	ENSSSCG00000002637	13	11	27	17	7	14	10	13	15
ENSSSCG00000002639	protein_coding	protein_coding	6	-	ENSSSCG00000002639	2.71	4.24	2.63	2.44	4.82	0	6.01	2.54	0
DEF8	protein_coding	protein_coding	6	-	ENSSSCG00000002640	219.99	290.06	526.61	242.99	512.22	323.02	296.97	530.91	402.89
CDH15	protein_coding	protein_coding	6	-	ENSSSCG00000002642	0	0	0	0	0	0	0	0	0
GALNS	protein_coding	protein_coding	6	+	ENSSSCG00000002645	748.99	757	1299	805	1475.39	827.33	1024.48	1623.15	1129.4
ENSSSCG00000002646	protein_coding	protein_coding	6	-	ENSSSCG00000002646	367	330.7	619.94	353.56	303.41	425	460.9	309.99	600.92
CBFA2T3	protein_coding	protein_coding	6	+	ENSSSCG00000002648	4	5	7	2	3	5	3	2	5
ENSSSCG00000002650	protein_coding	protein_coding	6	+	ENSSSCG00000002650	645.07	548.44	455.01	774	240.12	575.57	1017.62	317.81	803.52
ENSSSCG00000002651	protein_coding	protein_coding	6	-	ENSSSCG00000002651	477.24	452.02	277	630.54	31	453	818	100	594.97
KLHDC4	protein_coding	protein_coding	6	+	ENSSSCG00000002652	602.99	586	485	774.33	613	519	983.05	846.79	635
ENSSSCG00000002653	protein_coding	protein_coding	6	-	ENSSSCG00000002653	0	2	0	0	0	0	0	2	1
FBXO31	protein_coding	protein_coding	6	+	ENSSSCG00000002654	644	480	459	795.57	265	554	1031	272	706.17
MAP1LC3B	protein_coding	protein_coding	6	-	ENSSSCG00000002655	633.53	961.32	943.65	660.43	702.99	677.69	783.71	900.82	862.64
ZCCHC14	protein_coding	protein_coding	6	+	ENSSSCG00000002656	480.43	523.92	493.13	707.57	518	542.11	894.07	728.57	696.4
ENSSSCG00000002657	protein_coding	protein_coding	6	+	ENSSSCG00000002657	0	0	0	0	0	0	1	0	0
FOXL1	protein_coding	protein_coding	6	-	ENSSSCG00000002658	0	0	0	0	0	0	0	0	0
MTHFSD	protein_coding	protein_coding	6	+	ENSSSCG00000002660	154	115	153	196	72	146.99	246	124	154
GSE1	protein_coding	protein_coding	6	-	ENSSSCG00000002664	57.19	34.19	98.55	78.26	22.31	81.87	86.69	50.35	125.24
KIAA0513	protein_coding	protein_coding	6	-	ENSSSCG00000002666	341	412	391	499	225	354.99	608.76	368	432
ZDHHC7	protein_coding	protein_coding	6	+	ENSSSCG00000002667	720.23	894	792.95	829	624.33	661.94	1066.12	952.01	1001.63
CIBAR2	protein_coding	protein_coding	6	+	ENSSSCG00000002668	0	0	0	0	0	0	0	0	0
CRISPLD2	protein_coding	protein_coding	6	-	ENSSSCG00000002669	29	320	22	47	351.85	16	47	390.99	29
USP10	protein_coding	protein_coding	6	-	ENSSSCG00000002670	1067.1	833.43	1033.61	1594	489	946.63	2034	666.7	1393.8
ATP2C2	protein_coding	protein_coding	6	-	ENSSSCG00000002671	12	22	54	6	21	18	22	17	37
MEAK7	protein_coding	protein_coding	6	+	ENSSSCG00000002672	233	255	292	292	382.99	230.64	344.26	468	338.97
DNAAF1	protein_coding	protein_coding	6	-	ENSSSCG00000002675	5	4	9	1	4	7	2.01	5.03	12.09
TAF1C	protein_coding	protein_coding	6	+	ENSSSCG00000002680	153	159.12	132	215.99	158	146.96	302.99	263.93	179.9
HSDL1	protein_coding	protein_coding	6	+	ENSSSCG00000002681	149	246	245	202	158	190	215	187.11	217.99
MBTPS1	protein_coding	protein_coding	6	+	ENSSSCG00000002682	2014	1825.91	1768	2440.96	1175	2113.76	3092.61	1439	2873.61
CDH13	protein_coding	protein_coding	6	-	ENSSSCG00000002684	0	0	0	1	0	0	0	0	0
PLCG2	protein_coding	protein_coding	6	-	ENSSSCG00000002688	1	0	0	0	0	0	0	0	0
CMIP	protein_coding	protein_coding	6	-	ENSSSCG00000002689	705.96	795.44	1192.25	812.98	1037.64	965.16	956.6	1277.77	1283.55
GAN	protein_coding	protein_coding	6	-	ENSSSCG00000002690	68	83	53	145	120	151	148	209	139
VAT1L	protein_coding	protein_coding	6	-	ENSSSCG00000002696	0	1	0	0	0	0	0	0	0
NUDT7	protein_coding	protein_coding	6	-	ENSSSCG00000002697	73	97	94	54	93.9	57.16	61	118	75
ENSSSCG00000002700	protein_coding	protein_coding	6	-	ENSSSCG00000002700	0	0	0	0	0	0	0	0	0
MON1B	protein_coding	protein_coding	6	-	ENSSSCG00000002701	341	410	378	461	579.15	364.51	528	698.39	486
TERF2IP	protein_coding	protein_coding	6	-	ENSSSCG00000002703	694.52	914.35	594.91	854.58	864.65	589.37	1064.03	944.99	762.35
KARS1	protein_coding	protein_coding	6	+	ENSSSCG00000002704	4511.54	4665.65	6849.56	4609.47	4066.45	4878.63	5761.23	6449.88	6722.67
ADAT1	protein_coding	protein_coding	6	+	ENSSSCG00000002706	51.18	30.66	61.92	51.84	17.26	55.72	104.44	39.67	50.47
GABARAPL2	protein_coding	protein_coding	6	-	ENSSSCG00000002707	545.48	675	835.6	626.06	811.87	654.44	679.63	796.46	852.21
TMEM231	protein_coding	protein_coding	6	+	ENSSSCG00000002708	54.44	34.34	125.6	32.04	25.74	70.6	37.47	39.86	112.32
ENSSSCG00000002709	protein_coding	protein_coding	6	+	ENSSSCG00000002709	0	0	0	0	0	0	0	0	1.05
LDHD	protein_coding	protein_coding	6	+	ENSSSCG00000002712	53	52	207.82	50	79	109.03	61	55	125
WDR59	protein_coding	protein_coding	6	+	ENSSSCG00000002714	179	165	187	266.01	118	195	308	189	262.89
RFWD3	protein_coding	protein_coding	6	+	ENSSSCG00000002715	440	366	284	583	92	484	736	235	589.81
MLKL	protein_coding	protein_coding	6	+	ENSSSCG00000002716	128.33	297	108.35	146.28	1163.37	115.03	172.29	1164.28	124
FA2H	protein_coding	protein_coding	6	+	ENSSSCG00000002718	799.97	413	1308.99	706	264	1030	1051	587.55	1732.96
EXOSC6	protein_coding	protein_coding	6	-	ENSSSCG00000002719	132.99	239	90	227	91	135	310	115	192.99
ENSSSCG00000002720	protein_coding	protein_coding	6	+	ENSSSCG00000002720	1	0	0	0	0	0	0	3	1
DDX19B	protein_coding	protein_coding	6	+	ENSSSCG00000002722	1555.67	1667.09	1446.5	2205.45	1038.21	1528.26	2583.67	1642.27	1965.84
AARS1	protein_coding	protein_coding	6	-	ENSSSCG00000002723	2610.97	2510	1944.09	2318.1	1241	2740.47	3093.18	2780.01	4061.94
PDPR	protein_coding	protein_coding	6	+	ENSSSCG00000002724	351.2	330	448	410	314.85	440	526.13	494.99	641.95
VAC14	protein_coding	protein_coding	6	-	ENSSSCG00000002729	536.31	535.85	463.25	685.46	326.39	555.2	782.24	558.28	762.66
CALB2	protein_coding	protein_coding	6	+	ENSSSCG00000002730	0	0	0	0	0	0	0	0	0
MARVELD3	protein_coding	protein_coding	6	+	ENSSSCG00000002734	172	224	473	129	427.07	234.1	199.24	583.85	355
TAT	protein_coding	protein_coding	6	-	ENSSSCG00000002736	0	0	0	0	1	0	0	2	3
CHST4	protein_coding	protein_coding	6	+	ENSSSCG00000002737	39	15	113	16	13	46.82	28.96	15	160
ZNF23	protein_coding	protein_coding	6	-	ENSSSCG00000002738	27	33	50	48	14	36	50	24	71
PHLPP2	protein_coding	protein_coding	6	-	ENSSSCG00000002739	533	505.27	349	951.5	386	475	1039	501	559
AP1G1	protein_coding	protein_coding	6	-	ENSSSCG00000002740	1546.1	1701.97	1968	2062.16	1289.07	1857.93	2402.02	1757.94	2353.94
ZNF821	protein_coding	protein_coding	6	-	ENSSSCG00000002741	38	47	83	54	91	46	50	131	75
IST1	protein_coding	protein_coding	6	+	ENSSSCG00000002743	824.03	1141.06	1234.27	974.51	1228.03	955.09	1248.23	1580.71	1263.9
DHODH	protein_coding	protein_coding	6	+	ENSSSCG00000002746	134	84	50	168	17	72	200	51	125.08
PMFBP1	protein_coding	protein_coding	6	-	ENSSSCG00000002747	4	1	3	2	1	6	8	4	11
DHX38	protein_coding	protein_coding	6	+	ENSSSCG00000002748	476	535.99	450.01	712.13	530.13	462	807.07	784	633.75
ENSSSCG00000002749	protein_coding	protein_coding	6	+	ENSSSCG00000002749	55.85	62.49	58.96	62.34	37.32	63.04	80.86	70.5	42.6
ZFHX3	protein_coding	protein_coding	6	-	ENSSSCG00000002752	48	76	66	54	63	49	70.25	95.22	84
NOB1	protein_coding	protein_coding	6	+	ENSSSCG00000002753	677.89	724.93	637.77	893.3	414.29	618.05	1155.01	659	884.34
NQO1	protein_coding	protein_coding	6	+	ENSSSCG00000002754	202	337	162	178.14	132	172	234	204	263
NFAT5	protein_coding	protein_coding	6	-	ENSSSCG00000002755	266	402.42	374	594	556.99	534.04	481.76	722	601.02
ENSSSCG00000002759	protein_coding	protein_coding	6	+	ENSSSCG00000002759	431.96	463.21	466	459.41	381.53	465.44	625.27	581.94	569.9
ENSSSCG00000002761	protein_coding	protein_coding	6	+	ENSSSCG00000002761	0	1.09	2.06	2.22	0	1.08	1.03	0	1.03
TERF2	protein_coding	protein_coding	6	+	ENSSSCG00000002762	373.57	403.02	447	482.03	235	329.92	569.95	346.57	483
PRMT7	protein_coding	protein_coding	6	+	ENSSSCG00000002763	1138.68	1113.34	1112.6	1417.24	775.08	1150.23	1775.82	1129.42	1437.37
SMPD3	protein_coding	protein_coding	6	-	ENSSSCG00000002764	3.06	2.05	0	2.06	2.05	3.11	9.25	4.06	2.03
TSNAXIP1	protein_coding	protein_coding	6	+	ENSSSCG00000002767	87.9	38.08	175.55	69.58	23.58	170.3	81.59	37.16	165.61
CENPT	protein_coding	protein_coding	6	-	ENSSSCG00000002768	298.1	285.91	180.58	353.22	24.42	297.7	450.21	98.87	324.1
THAP11	protein_coding	protein_coding	6	+	ENSSSCG00000002769	437	496	551	515.02	449	539.05	645.12	649	612
EDC4	protein_coding	protein_coding	6	+	ENSSSCG00000002771	754.48	754.51	709.49	1017.38	570.51	840.16	1186.36	786.11	1126.39
RIPOR1	protein_coding	protein_coding	6	+	ENSSSCG00000002774	845	1289.42	780.08	1134.16	1742.98	854.98	1361.87	2473.42	1231.96
AGRP	protein_coding	protein_coding	6	-	ENSSSCG00000002775	0	0	0	0	0	1	0	0	0
ATP6V0D1	protein_coding	protein_coding	6	-	ENSSSCG00000002776	477	723	856	657.38	889	617	809.16	1282.74	921
HSD11B2	protein_coding	protein_coding	6	+	ENSSSCG00000002777	0	0	0	0	0	0	0	0	1
ZDHHC1	protein_coding	protein_coding	6	-	ENSSSCG00000002778	0	0	0	0	0	0	0	0	0
LRRC36	protein_coding	protein_coding	6	+	ENSSSCG00000002779	0	0	1.07	0	1.14	1.15	0	0	1.1
KCTD19	protein_coding	protein_coding	6	-	ENSSSCG00000002781	0	0	0	0	0	0	0	0	0
PLEKHG4	protein_coding	protein_coding	6	+	ENSSSCG00000002782	0	0	0	0	0	0	0	0	0
SLC9A5	protein_coding	protein_coding	6	+	ENSSSCG00000002783	0	0	0	0	1	0	2	1	0
ELMO3	protein_coding	protein_coding	6	+	ENSSSCG00000002786	207	289	516	174	384	382.03	220	544.9	461.79
E2F4	protein_coding	protein_coding	6	+	ENSSSCG00000002787	893	838.05	742.53	1051	698	791	1391.48	1032.52	1138.14
EXOC3L1	protein_coding	protein_coding	6	-	ENSSSCG00000002788	1	0	0	0	2.22	1.08	0	0	3.11
TMEM208	protein_coding	protein_coding	6	+	ENSSSCG00000002790	230	257.18	272	246	236	300.99	380	299	407
HSF4	protein_coding	protein_coding	6	+	ENSSSCG00000002792	1.29	4.3	10.51	6.82	10.65	12.32	3.48	10.53	7.9
ENSSSCG00000002793	protein_coding	protein_coding	6	+	ENSSSCG00000002793	13.15	24.6	45.42	21.48	21.28	20	23.21	36.95	27
CDH11	protein_coding	protein_coding	6	-	ENSSSCG00000002795	0	0	0	0	0	0	0	0	0
CNOT1	protein_coding	protein_coding	6	-	ENSSSCG00000002799	2392.46	2402.72	2200.01	3469	1565.21	2902.22	3984.96	2029.2	3530.35
GINS3	protein_coding	protein_coding	6	+	ENSSSCG00000002802	181	180	142.67	238.97	52	144	304.03	107.37	251.39
CCDC113	protein_coding	protein_coding	6	+	ENSSSCG00000002803	16	14	56	5	8	28	11	21	33
CSNK2A2	protein_coding	protein_coding	6	-	ENSSSCG00000002804	1475	1944.4	1709.8	1828.4	1696.04	1750.99	1977.94	2454.98	2122.42
CFAP20	protein_coding	protein_coding	6	-	ENSSSCG00000002805	487.97	561	460	574	320	391	694.96	624.14	485
MMP15	protein_coding	protein_coding	6	+	ENSSSCG00000002806	459	404	997.82	444	431.95	592	616	563.55	988.12
USB1	protein_coding	protein_coding	6	+	ENSSSCG00000002807	146.97	142	151.69	124.01	113	124	206.97	187.28	195
ZNF319	protein_coding	protein_coding	6	-	ENSSSCG00000002808	115	121	100	111.99	79	78	116.94	128.98	107
TEPP	protein_coding	protein_coding	6	+	ENSSSCG00000002809	0	0	0	0	0	0	0	0	0
ENSSSCG00000002811	protein_coding	protein_coding	6	-	ENSSSCG00000002811	0	0	0	1	2	0	0	0	0
KIFC3	protein_coding	protein_coding	6	-	ENSSSCG00000002812	1072.34	1711.47	1281.12	1098.94	1779.4	1251.36	1343.09	1617.01	1678.5
KATNB1	protein_coding	protein_coding	6	+	ENSSSCG00000002813	339.57	341.56	583.52	341.06	286.76	483.74	384.37	415.48	690.44
ADGRG3	protein_coding	protein_coding	6	+	ENSSSCG00000002814	0	0	0	0	0	0	0	0	0
ADGRG1	protein_coding	protein_coding	6	+	ENSSSCG00000002815	181	162	211.81	215	66	218.8	275.94	215.31	277
DRC7	protein_coding	protein_coding	6	+	ENSSSCG00000002817	1	0	0	0	0	3	0	1	0
PLLP	protein_coding	protein_coding	6	-	ENSSSCG00000002818	728.62	902.01	953.73	878.42	1082.69	796.96	1098.39	920.91	1092.71
ARL2BP	protein_coding	protein_coding	6	+	ENSSSCG00000002819	783.19	660.02	569.25	861.6	376.31	682.67	1096.05	755.42	815.77
RSPRY1	protein_coding	protein_coding	6	+	ENSSSCG00000002820	238	404	398	385	373.99	342	364.15	380	378
CCL22	protein_coding	protein_coding	6	+	ENSSSCG00000002821	0	0	0	0	0	0	0	0	0
AMFR	protein_coding	protein_coding	6	+	ENSSSCG00000002822	1054.84	1356.56	1443.98	1355	2163.93	1182.78	1447.28	2692.75	1662.51
ENSSSCG00000002825	protein_coding	protein_coding	6	-	ENSSSCG00000002825	0	0	0	0	0	0	0	0	0
SLC6A2	protein_coding	protein_coding	6	-	ENSSSCG00000002827	0	0	0	0	0	0	0	2	0
LPCAT2	protein_coding	protein_coding	6	-	ENSSSCG00000002828	0	0	0	0	0	0	0	0	0
MMP2	protein_coding	protein_coding	6	-	ENSSSCG00000002829	0	1	0	0	0	0	0	0	0
IRX6	protein_coding	protein_coding	6	-	ENSSSCG00000002830	0	0	0	0	0	0	0	0	0
IRX3	protein_coding	protein_coding	6	+	ENSSSCG00000002831	829.7	1235.19	938.55	900.13	407.99	807.95	1052.2	730.45	1120.8
TOX3	protein_coding	protein_coding	6	+	ENSSSCG00000002835	1	0	1	0	0	1	0	0	2
SALL1	protein_coding	protein_coding	6	+	ENSSSCG00000002836	0	0	0	0	1	0	0	0	1
ZNF423	protein_coding	protein_coding	6	+	ENSSSCG00000002838	0	0	3	0	0	2	0	0.97	0
C16orf78	protein_coding	protein_coding	6	-	ENSSSCG00000002839	0	0	0	0	0	0	0	0	0
N4BP1	protein_coding	protein_coding	6	+	ENSSSCG00000002841	424	925	511.22	624.01	1844.09	514	724	2244.65	618.39
PHKB	protein_coding	protein_coding	6	-	ENSSSCG00000002844	255	341	466	406	452	332	407.81	453	440
DNAJA2	protein_coding	protein_coding	6	+	ENSSSCG00000002846	741.96	931.08	589	1072.01	903.85	590.97	1221.12	1115.29	788
GPT2	protein_coding	protein_coding	6	-	ENSSSCG00000002847	160	133	267.3	39	67	271	37	48	537.83
SHCBP1	protein_coding	protein_coding	6	+	ENSSSCG00000002849	584	748	388	844	143	605.97	970	434	699
ENSSSCG00000002850	protein_coding	protein_coding	6	-	ENSSSCG00000002850	18.99	16.17	23.31	26.21	10.97	13.78	23	35.17	42.65
PLEKHF1	protein_coding	protein_coding	6	+	ENSSSCG00000002852	69	88	98.97	54	36	85.98	78	84	120
POP4	protein_coding	protein_coding	6	+	ENSSSCG00000002854	228.98	189	196	270.12	119.12	174	333	201	243.23
ENSSSCG00000002855	protein_coding	protein_coding	6	+	ENSSSCG00000002855	128.99	138	87	203	33	101	207	82.73	95
TDRD12	protein_coding	protein_coding	6	+	ENSSSCG00000002857	0	0	0	0	0	0	0	0	0
ANKRD27	protein_coding	protein_coding	6	-	ENSSSCG00000002859	226	392.5	361	248	317	278.17	260	333.22	389
PDCD5	protein_coding	protein_coding	6	+	ENSSSCG00000002860	464.13	506	378.14	556	277	370.54	785	371.99	573.99
ENSSSCG00000002862	protein_coding	protein_coding	6	+	ENSSSCG00000002862	1	0	0	0	0	0	1	1	0
LRP3	protein_coding	protein_coding	6	+	ENSSSCG00000002863	0	0	0	0	0	0	0	0	0
SLC7A10	protein_coding	protein_coding	6	-	ENSSSCG00000002864	0	0	0	0	0	0	0	0	0
GPATCH1	protein_coding	protein_coding	6	+	ENSSSCG00000002865	156	179	186	154	158	186	223.12	210	205
CEBPA	protein_coding	protein_coding	6	-	ENSSSCG00000002866	0	0	0	0	0	0	0	0	0
CEBPG	protein_coding	protein_coding	6	+	ENSSSCG00000002867	313	366	247	364	324	321	460	474.11	377
PEPD	protein_coding	protein_coding	6	-	ENSSSCG00000002868	487	615.04	536	540.02	825.1	456.01	607.82	1205.66	570.93
LSM14A	protein_coding	protein_coding	6	+	ENSSSCG00000002869	1095	1200.99	1456	1200.35	1160	1223.87	1490.09	1607.82	1600.05
GARRE1	protein_coding	protein_coding	6	+	ENSSSCG00000002872	52.72	64.37	112.77	60.48	61.01	61.45	59.45	88.95	69.41
GPI	protein_coding	protein_coding	6	+	ENSSSCG00000002873	3090.27	3442.63	6575.56	3261.14	3120.96	4159.92	4311.43	3837.96	6064.98
ENSSSCG00000002875	protein_coding	protein_coding	6	+	ENSSSCG00000002875	77	48	44	105.98	31	70	125	38	60
ENSSSCG00000002877	protein_coding	protein_coding	6	+	ENSSSCG00000002877	48.72	36.66	54.89	45.73	38.44	47.92	64.93	58	59.16
GRAMD1A	protein_coding	protein_coding	6	+	ENSSSCG00000002879	96	158	128	117	146.11	105	149	212.1	159.97
KRTDAP	protein_coding	protein_coding	6	-	ENSSSCG00000002882	0	0	0	0	0	0	0	0	0
LSR	protein_coding	protein_coding	6	+	ENSSSCG00000002884	651	948	857.05	778	1503.96	748.62	992.86	1986	1057.01
USF2	protein_coding	protein_coding	6	+	ENSSSCG00000002885	531.4	608.98	717.97	566.1	442.98	549	732.97	575	830.95
MAG	protein_coding	protein_coding	6	+	ENSSSCG00000002887	0	0	0	0	0	0	0	0	0
GAPDHS	protein_coding	protein_coding	6	+	ENSSSCG00000002888	5	7	3	10	4	7	10	3	7
ENSSSCG00000002891	protein_coding	protein_coding	6	+	ENSSSCG00000002891	0	0	0	0	0	0	0	0	0
CD22	protein_coding	protein_coding	6	+	ENSSSCG00000002893	0	0	0	0	0	0	0	0	0
KMT2B	protein_coding	protein_coding	6	+	ENSSSCG00000002895	438.97	419	462.96	631.15	341	537	786.07	541.01	738
LIN37	protein_coding	protein_coding	6	+	ENSSSCG00000002898	95.89	118.9	67.84	90.78	103.87	76.86	133.45	158.68	109.62
UPK1A	protein_coding	protein_coding	6	+	ENSSSCG00000002901	6.36	3.1	10.92	1.07	1.07	4.36	5.29	1.08	7.59
ATP4A	protein_coding	protein_coding	6	-	ENSSSCG00000002902	0	1	0	1	0	0	0	1	0
HAUS5	protein_coding	protein_coding	6	+	ENSSSCG00000002904	229	272	184.12	278.01	65	233.99	416.04	172	347.05
RBM42	protein_coding	protein_coding	6	+	ENSSSCG00000002905	748.93	984	772.99	898	760	734.59	1203.51	1181.08	1147.07
ENSSSCG00000002906	protein_coding	protein_coding	6	+	ENSSSCG00000002906	1	5	11	3	1	6	7	3	6
ENSSSCG00000002907	protein_coding	protein_coding	6	+	ENSSSCG00000002907	1008.64	971.9	1599.37	1026.96	660.93	1017.64	1265.72	914.94	1657.41
ZBTB32	protein_coding	protein_coding	6	+	ENSSSCG00000002908	0	0	0	0	0	0	0	0	2
ALKBH6	protein_coding	protein_coding	6	-	ENSSSCG00000002910	126	120	154	122	130.15	119	176	190.75	183.92
ENSSSCG00000002913	protein_coding	protein_coding	6	-	ENSSSCG00000002913	0	0	0	0	0	0	0	0	0
KIRREL2	protein_coding	protein_coding	6	+	ENSSSCG00000002915	0	0	0	0	0	0	0	0	0
APLP1	protein_coding	protein_coding	6	+	ENSSSCG00000002916	1	2	0	1	0	0	0	0	0
NFKBID	protein_coding	protein_coding	6	-	ENSSSCG00000002917	22.64	19	37.29	22	48.44	18.6	33.47	84.25	18
ENSSSCG00000002918	protein_coding	protein_coding	6	+	ENSSSCG00000002918	2.36	3	2.71	0	3.56	1.4	2.53	6.75	2
TYROBP	protein_coding	protein_coding	6	-	ENSSSCG00000002919	0	0	0	0	0	0	0	0	0
CLIP3	protein_coding	protein_coding	6	-	ENSSSCG00000002921	1	1	10	3	1	5	3	3	12
WDR62	protein_coding	protein_coding	6	+	ENSSSCG00000002923	94.77	106.94	120.84	114.83	31	129.86	147.79	62.87	193.94
TBCB	protein_coding	protein_coding	6	+	ENSSSCG00000002926	320	340	350	315.01	266	290	430	354	386.02
LRFN3	protein_coding	protein_coding	6	+	ENSSSCG00000002927	0	0	0	0	0	0	0	0	0
SYNE4	protein_coding	protein_coding	6	-	ENSSSCG00000002929	0	0	0	0	0	0	0	0	0
ZNF260	protein_coding	protein_coding	6	+	ENSSSCG00000002930	49.59	55.59	58.63	48	32	42	47.08	52.02	50.15
ZNF565	protein_coding	protein_coding	6	-	ENSSSCG00000002931	0	5	0	3	2	4	3	3.04	5
ZNF567	protein_coding	protein_coding	6	-	ENSSSCG00000002932	0	0	0	0	0	0	0	0	0
ZNF382	protein_coding	protein_coding	6	-	ENSSSCG00000002933	14.54	24	25.82	24.33	32.33	23.27	28.12	52.79	26.04
ENSSSCG00000002935	protein_coding	protein_coding	6	-	ENSSSCG00000002935	0	0	1	1	0	1	0	2	0
ENSSSCG00000002937	protein_coding	protein_coding	6	-	ENSSSCG00000002937	28	16	43	23	23	39	32	29	40
ENSSSCG00000002938	protein_coding	protein_coding	6	-	ENSSSCG00000002938	3	1.07	5	3	1.08	0	0	0	0
ENSSSCG00000002941	protein_coding	protein_coding	6	+	ENSSSCG00000002941	0	0	0	0	0	1.39	3.25	0	1.02
WDR87	protein_coding	protein_coding	6	-	ENSSSCG00000002944	0	9	7	3	22	1	2	30	3
ENSSSCG00000002950	protein_coding	protein_coding	6	+	ENSSSCG00000002950	525.06	563.6	618.85	785.58	707.35	606	820.14	770.4	913.79
YIF1B	protein_coding	protein_coding	6	-	ENSSSCG00000002952	187.84	195.59	196.01	176.35	112.49	173.12	240.51	179.89	278.45
ENSSSCG00000002953	protein_coding	protein_coding	6	+	ENSSSCG00000002953	233.84	239.28	476.99	238.05	257.51	329.16	305.41	249.11	449.55
SPINT2	protein_coding	protein_coding	6	+	ENSSSCG00000002954	3697.86	3910.88	6450.89	3679.93	5150.51	4145.66	4689.81	5532.63	6323.83
CATSPERG	protein_coding	protein_coding	6	+	ENSSSCG00000002955	1	4	4	3	5	0	6	6	2
GGN	protein_coding	protein_coding	6	-	ENSSSCG00000002957	0	6	1	2	5	2	3	9.11	1.19
FAM98C	protein_coding	protein_coding	6	+	ENSSSCG00000002959	75	114	90	71	127	72	92	123	95
RASGRP4	protein_coding	protein_coding	6	-	ENSSSCG00000002960	1	0	3	2	1	1	2	3	3
MAP4K1	protein_coding	protein_coding	6	-	ENSSSCG00000002962	3.2	7.37	9.16	1.04	8.12	6	3	13.35	5.18
ENSSSCG00000002963	protein_coding	protein_coding	6	+	ENSSSCG00000002963	1400.8	1606.63	1686.84	1534.32	1353.68	1477.59	2087.02	1781.87	2051.78
ACTN4	protein_coding	protein_coding	6	+	ENSSSCG00000002965	9119.81	10950.6	9090.39	11911.9	14891.8	9049.98	14527	15709.7	13735.1
CAPN12	protein_coding	protein_coding	6	-	ENSSSCG00000002967	0	0	0	0	0	0	0	0	0
ENSSSCG00000002968	protein_coding	protein_coding	6	-	ENSSSCG00000002968	0	0	0	0	0	0	0	0	0
ENSSSCG00000002969	protein_coding	protein_coding	6	-	ENSSSCG00000002969	0	0	0	0	0	0	0	0	0
ACP7	protein_coding	protein_coding	6	+	ENSSSCG00000002971	0	0	0	0	0	0	0	0	0
ENSSSCG00000002972	protein_coding	protein_coding	6	-	ENSSSCG00000002972	44.88	0	44.85	37.58	0	36.57	43.67	47.54	55.58
SPMI	protein_coding	protein_coding	14	-	ENSSSCG00000002977	0	0	0	0	0	0	0	0	0
PSP-II	protein_coding	protein_coding	14	+	ENSSSCG00000002978	0	0	0	0	0	0	0	0	0
AWN	protein_coding	protein_coding	14	+	ENSSSCG00000002980	0	1	0	0	0	0	0	0	0
LGALS13	protein_coding	protein_coding	6	-	ENSSSCG00000002983	0	0	0	0	0	0	0	0	0
SELENOV	protein_coding	protein_coding	6	+	ENSSSCG00000002986	0	0	0	0	0	0	0	0	0
DLL3	protein_coding	protein_coding	6	+	ENSSSCG00000002987	0	0	0	0	0	0	0	0	0
ZNF546	protein_coding	protein_coding	6	+	ENSSSCG00000002988	11	10	13	10	5	9	9	7	9
AKT2	protein_coding	protein_coding	6	-	ENSSSCG00000002989	434.27	449.03	451.13	647.27	334.39	483.01	706.72	449.16	633.28
ENSSSCG00000002990	protein_coding	protein_coding	6	-	ENSSSCG00000002990	0	0	0	0	0	0	0	0	0
TTC9B	protein_coding	protein_coding	6	-	ENSSSCG00000002991	0	0	0	0	0	0	0	0	0
CYP2A19	protein_coding	protein_coding	6	-	ENSSSCG00000002993	0	0	0	0	0	0	0	0	0
CYP2F1	protein_coding	protein_coding	6	-	ENSSSCG00000002994	0	0	3	0	0	1	0	1	0
ENSSSCG00000002995	protein_coding	protein_coding	6	+	ENSSSCG00000002995	21.58	0	1.13	0.6	0.87	0	1.74	2.26	2.48
ENSSSCG00000002996	protein_coding	protein_coding	6	+	ENSSSCG00000002996	36.63	79.67	92.63	59.56	154.19	43.79	67.39	184.11	84.62
ENSSSCG00000002997	protein_coding	protein_coding	6	+	ENSSSCG00000002997	0	0	0	0	1	0	1	1	1
SNRPA	protein_coding	protein_coding	6	+	ENSSSCG00000002998	896.97	921.2	682.07	977.07	388.71	732	1399.85	732.27	1105.71
ITPKC	protein_coding	protein_coding	6	+	ENSSSCG00000003000	57.01	119.93	67	89	362.74	61.97	107.43	680.81	84
CYP2B22	protein_coding	protein_coding	6	-	ENSSSCG00000003006	0	0	0	0	0	0	0	0	0
ENSSSCG00000003011	protein_coding	protein_coding	6	-	ENSSSCG00000003011	6	7	49.18	8.95	76.52	8	13	46.69	20.42
B9D2	protein_coding	protein_coding	6	-	ENSSSCG00000003013	36	61	103	36	32	56	36	48.39	96
EXOSC5	protein_coding	protein_coding	6	-	ENSSSCG00000003015	205	216	187	262	101	203	328.04	108	301.92
CCDC97	protein_coding	protein_coding	6	+	ENSSSCG00000003016	386.44	447.96	505.54	440.9	300.98	419.02	606.1	457.3	596.74
TGFB1	protein_coding	protein_coding	6	-	ENSSSCG00000003017	521.95	1956.95	1365	616	2207.66	549	631.22	3055.55	769
LIPE	protein_coding	protein_coding	6	+	ENSSSCG00000003018	105	184	120.94	101	118	97.17	122.08	171	179
MEGF8	protein_coding	protein_coding	6	-	ENSSSCG00000003021	238.83	306.99	302	318	335	277	385	415.06	400.32
TMEM145	protein_coding	protein_coding	6	-	ENSSSCG00000003022	0	0	0	0	0	0	0	0	0
PRR19	protein_coding	protein_coding	6	-	ENSSSCG00000003024	30	22	67	21	29	37	24	40	43
CIC	protein_coding	protein_coding	6	-	ENSSSCG00000003030	575.97	611	721	701	784.72	714.68	880.84	1216.29	1077.78
ENSSSCG00000003035	protein_coding	protein_coding	6	+	ENSSSCG00000003035	629.44	846.58	635.55	820.02	690.29	607.93	1123.68	1057.07	1029.82
ENSSSCG00000003037	pseudogene	pseudogene	6	-	ENSSSCG00000003037	129	151	134	165	103	117	206	160.01	147
GRIK5	protein_coding	protein_coding	6	+	ENSSSCG00000003038	0	0	0	0	0	0	0	0	0
ARHGEF1	protein_coding	protein_coding	6	-	ENSSSCG00000003040	842.43	885.14	763.96	892.32	832.89	832.96	1080.96	1026.14	1184.76
RPS19	protein_coding	protein_coding	6	-	ENSSSCG00000003042	5468.29	6672.46	10703.6	6301.12	7504.47	6311.02	8808.13	9986.87	10456
DMRTC2	protein_coding	protein_coding	6	-	ENSSSCG00000003043	0	0	0	0	1	0	0	0	0
LYPD4	protein_coding	protein_coding	6	+	ENSSSCG00000003044	1	0	0	1	0	1	1	0	0
ENSSSCG00000003045	protein_coding	protein_coding	6	+	ENSSSCG00000003045	0	0	0	0	0	0	0	0	0
ENSSSCG00000003046	protein_coding	protein_coding	6	+	ENSSSCG00000003046	705	964.79	1101	807.99	948.12	751.21	988.28	1121.94	1098
ENSSSCG00000003047	protein_coding	protein_coding	6	-	ENSSSCG00000003047	2.57	3.6	11.11	0	45.67	4.84	4.74	23.2	2.34
CXCL17	protein_coding	protein_coding	6	-	ENSSSCG00000003048	0.5	2	0	0	0	0	0	0	0.5
ERFL	protein_coding	protein_coding	6	+	ENSSSCG00000003049	3.06	5.1	9.03	5.14	2.02	4.12	9.16	4.05	4.15
CD177	protein_coding	protein_coding	6	+	ENSSSCG00000003051	0	0	0	0	0	0	0	0	0
TEX101	protein_coding	protein_coding	6	+	ENSSSCG00000003052	0	0	0	0	0	0	0	0	0
BSP1	protein_coding	protein_coding	6	+	ENSSSCG00000003053	0	0	0	0	0	0	0	0	0
ZNF575	protein_coding	protein_coding	6	+	ENSSSCG00000003054	4	7	6	4	6	8	3	4	13
XRCC1	protein_coding	protein_coding	6	-	ENSSSCG00000003055	134	131.99	146	165	48	146	162	87	262
ZNF428	protein_coding	protein_coding	6	-	ENSSSCG00000003059	4	9	20.78	5	3	6	9	8	9
CADM4	protein_coding	protein_coding	6	-	ENSSSCG00000003061	42	33	55.16	32	38	38	41	40	65
LYPD3	protein_coding	protein_coding	6	-	ENSSSCG00000003062	3.4	0	1.57	0	1.89	3.58	1.68	3.25	3.39
PHLDB3	protein_coding	protein_coding	6	-	ENSSSCG00000003063	166.81	160.16	182.43	144	90.11	155.42	221.79	132.75	227.61
ETHE1	protein_coding	protein_coding	6	-	ENSSSCG00000003064	86.6	116	147	91.99	202.97	86.81	95	198.36	132
IRGC	protein_coding	protein_coding	6	+	ENSSSCG00000003066	1	0	1	0	1	1	2	1	2
SMG9	protein_coding	protein_coding	6	-	ENSSSCG00000003068	164	122.99	145.99	177.09	100	145	258.92	214	230
KCNN4	protein_coding	protein_coding	6	-	ENSSSCG00000003069	56	10	99	18	5	76	27	4	128
ZNF45	protein_coding	protein_coding	6	+	ENSSSCG00000003070	27	31	45	39	13	33	40	21	40
ZNF404	protein_coding	protein_coding	6	-	ENSSSCG00000003071	0	1	0	0	2	1	0	1	0
ENSSSCG00000003072	protein_coding	protein_coding	6	+	ENSSSCG00000003072	36	36	43	49	37	52.95	66	52	74
LYPD5	protein_coding	protein_coding	6	-	ENSSSCG00000003073	0	0	1	0	0	1	0	0	0
ENSSSCG00000003076	protein_coding	protein_coding	6	+	ENSSSCG00000003076	0	0	1	0	1	0	2	0	0
ENSSSCG00000003077	protein_coding	protein_coding	6	-	ENSSSCG00000003077	3	11	13	12	5	6	10	11	7
CEACAM19	protein_coding	protein_coding	6	+	ENSSSCG00000003078	5	22	9	2	41	6	0	129	6
ENSSSCG00000003079	protein_coding	protein_coding	6	+	ENSSSCG00000003079	581.17	981.32	592.83	807.87	6276.02	505.42	909.99	6864.48	696.24
ENSSSCG00000003080	protein_coding	protein_coding	6	+	ENSSSCG00000003080	217.84	398.9	425.11	465.36	1297.71	237.58	551	1332.2	348.2
CEACAM16	protein_coding	protein_coding	6	+	ENSSSCG00000003081	8	6	44.96	9	29	32	9	50	35
CBLC	protein_coding	protein_coding	6	+	ENSSSCG00000003083	125	184	169	141	242	150	183	318	190
CLPTM1	protein_coding	protein_coding	6	+	ENSSSCG00000003085	732	748.99	897.99	961.94	706.67	850.81	1198.03	967.93	1049
ENSSSCG00000003086	protein_coding	protein_coding	6	+	ENSSSCG00000003086	1.99	0	0	0	0	0	0	0	0
APOE	protein_coding	protein_coding	6	+	ENSSSCG00000003088	0	0	5	0	1	1	0	0	2
TOMM40	protein_coding	protein_coding	6	+	ENSSSCG00000003089	2748.25	2105	1432	3371.98	540	2310.17	4140.18	798.12	2907.89
ENSSSCG00000003090	protein_coding	protein_coding	6	+	ENSSSCG00000003090	2309.99	3144.78	3717.09	2247.94	4230.15	2679.43	2996.9	5367.51	3997.87
IRF2BP1	protein_coding	protein_coding	6	-	ENSSSCG00000003091	316	310	333	335	193	274	426.28	311.72	421
FOXA3	protein_coding	protein_coding	6	+	ENSSSCG00000003092	0	1	0	0	0	0	0	0	0
SYMPK	protein_coding	protein_coding	6	-	ENSSSCG00000003093	653	681.54	725	806.92	440.54	834.47	1080.29	577.08	1139.27
NANOS2	protein_coding	protein_coding	6	-	ENSSSCG00000003096	0	0	0	0	0	0	0	0	0
PPP5C	protein_coding	protein_coding	6	+	ENSSSCG00000003098	742	581	534.52	851	337	555	1075.88	566.98	896.91
CCDC61	protein_coding	protein_coding	6	+	ENSSSCG00000003100	113	96	130.91	110.77	105	126	153	159.9	129.78
HIF3A	protein_coding	protein_coding	6	+	ENSSSCG00000003101	8	4	13	7	5	11	14	7	16
ENSSSCG00000003102	protein_coding	protein_coding	6	+	ENSSSCG00000003102	0	0	0	0	0	1	0	0	0
FKRP	protein_coding	protein_coding	6	+	ENSSSCG00000003103	238	255.14	203	299	303	228	353	389.01	297
STRN4	protein_coding	protein_coding	6	-	ENSSSCG00000003104	904.87	1008.99	1103.77	1047	891.86	1057.99	1368.04	1015.69	1468.45
SLC1A5	protein_coding	protein_coding	6	-	ENSSSCG00000003105	2753.91	1948.25	1648.44	2302.96	559	2235.01	2833.35	993.35	3531.34
AP2S1	protein_coding	protein_coding	6	-	ENSSSCG00000003106	495.94	564.11	546.03	491.02	350.36	590	628.71	454.16	659.2
ARHGAP35	protein_coding	protein_coding	6	+	ENSSSCG00000003107	818.89	924.75	968.01	1316.81	1200	1031.95	1525.54	1535.02	1418.15
NPAS1	protein_coding	protein_coding	6	+	ENSSSCG00000003108	23	22	35	19	10	22	24	18	31
TMEM160	protein_coding	protein_coding	6	-	ENSSSCG00000003109	217	194	208	137	153	197	212	190	261
ZC3H4	protein_coding	protein_coding	6	-	ENSSSCG00000003110	520	535.63	580.99	697	574	632.11	861.84	733	737.12
SAE1	protein_coding	protein_coding	6	+	ENSSSCG00000003111	1201	1154	933	1457	497	1095	1729	770.76	1492.01
ENSSSCG00000003112	protein_coding	protein_coding	6	-	ENSSSCG00000003112	34	86	52	32	66	48	28	135	50.94
C5AR2	protein_coding	protein_coding	6	+	ENSSSCG00000003113	0	1	0	1	0	1	0	1	0
DHX34	protein_coding	protein_coding	6	+	ENSSSCG00000003114	272.62	254.99	263.51	387.46	165.02	241.98	443.17	231.54	366.28
MEIS3	protein_coding	protein_coding	6	-	ENSSSCG00000003115	1	10	1	2	6	2	3	14	2
ZNF541	protein_coding	protein_coding	6	-	ENSSSCG00000003119	3	2	1	0	1	0	1	1	2
NAPA	protein_coding	protein_coding	6	-	ENSSSCG00000003120	661.1	782.73	694.2	823.29	634.12	766.47	1078.94	1017.75	1000.09
KPTN	protein_coding	protein_coding	6	-	ENSSSCG00000003121	48.9	23.32	125.21	37.19	22.13	52.5	50.23	24.48	67.14
BSPH1	protein_coding	protein_coding	6	-	ENSSSCG00000003123	0	0	0	0	0	0	0	0	0
CRX	protein_coding	protein_coding	6	+	ENSSSCG00000003124	0	0	0	0	0	0	0	0	0
ELSPBP1	protein_coding	protein_coding	6	+	ENSSSCG00000003125	0	0	0	0	0	0	0	0	0
CABP5	protein_coding	protein_coding	6	-	ENSSSCG00000003126	0	0	0	0	2	0	0	0	0
LIG1	protein_coding	protein_coding	6	-	ENSSSCG00000003128	559	504.42	370.98	742.45	97	533	862.97	186	684.41
ZSWIM9	protein_coding	protein_coding	6	+	ENSSSCG00000003129	0	1	5	0	1	0	0	5	0
SYNGR4	protein_coding	protein_coding	6	+	ENSSSCG00000003131	0	0	0	0	0	1	1	0	0
ENSSSCG00000003132	protein_coding	protein_coding	6	-	ENSSSCG00000003132	1062.96	1210.17	1653.11	1227.06	1054.03	1215.45	1525.94	1376.85	1669.28
GRIN2D	protein_coding	protein_coding	6	+	ENSSSCG00000003133	0	0	1	0	0	0	0	0	0
GRWD1	protein_coding	protein_coding	6	+	ENSSSCG00000003134	832.98	583.06	411.51	1144.11	436	584.19	1467.84	593.78	686.04
KCNJ14	protein_coding	protein_coding	6	+	ENSSSCG00000003135	14	30	12	15	11	14	25	10	24
CYTH2	protein_coding	protein_coding	6	+	ENSSSCG00000003136	357	527.12	585	326	1354	374	476.91	1533.3	574
PLEKHA4	protein_coding	protein_coding	6	-	ENSSSCG00000003137	6	15	28	8	33	5	8	54	8
BCAT2	protein_coding	protein_coding	6	-	ENSSSCG00000003139	340	315	630	292	355.28	391.98	413	576.28	570.09
FGF21	protein_coding	protein_coding	6	+	ENSSSCG00000003140	4	6	14	3	6	11	2	5	9
IZUMO1	protein_coding	protein_coding	6	-	ENSSSCG00000003142	0	0	0	20	0	0	32	0	0
MAMSTR	protein_coding	protein_coding	6	-	ENSSSCG00000003143	1	5	0	1	0	2	5	3	3
DHDH	protein_coding	protein_coding	6	+	ENSSSCG00000003144	435.05	361.27	646.45	410.18	516.52	452.29	517.3	532.51	664.46
FUT2	protein_coding	protein_coding	6	+	ENSSSCG00000003145	1	2	0	1	0	2	0	2	0
NTN5	protein_coding	protein_coding	6	-	ENSSSCG00000003146	1	0	1	0	0	0	0	0	0
CA11	protein_coding	protein_coding	6	-	ENSSSCG00000003147	0	0	0	0	0	0	0	0	0
DBP	protein_coding	protein_coding	6	-	ENSSSCG00000003148	0	0	0	0	0	0	1	0	1
TULP2	protein_coding	protein_coding	6	-	ENSSSCG00000003149	4.01	16	16.95	4	30.01	3.02	6	24.5	7
NUCB1	protein_coding	protein_coding	6	+	ENSSSCG00000003150	1031.05	1688.8	1498.51	1332.19	3040.82	940.48	1593.6	2946.84	1386.22
RUVBL2	protein_coding	protein_coding	6	+	ENSSSCG00000003152	741.08	648.43	496.89	895.58	304.14	691.85	1137.61	504.5	851.31
FTL	protein_coding	protein_coding	6	+	ENSSSCG00000003153	12299.6	17249.9	14733.5	13473.6	11746.9	12579.4	18524.2	17405.8	19408.1
GYS1	protein_coding	protein_coding	6	-	ENSSSCG00000003154	702	710.99	845.78	879.09	597.98	665.9	1035.48	917.75	1116.23
PPP1R15A	protein_coding	protein_coding	6	+	ENSSSCG00000003155	530.99	1082.24	795.97	547.87	2358.42	593.98	684.84	3615.09	897
HRC	protein_coding	protein_coding	6	-	ENSSSCG00000003156	0	0	0	0	2	0	0	0	2
LIN7B	protein_coding	protein_coding	6	+	ENSSSCG00000003157	10	29	25	9	30	14	11	46	29
KCNA7	protein_coding	protein_coding	6	-	ENSSSCG00000003159	0	1	0	0	1	0	0	0	0
NTF4	protein_coding	protein_coding	6	-	ENSSSCG00000003160	65.85	46.59	70.96	49	44.62	53	63	73.13	75.09
PRRG2	protein_coding	protein_coding	6	+	ENSSSCG00000003161	54.26	88.13	91	52.51	156.39	62	75	139.07	71
RPS11	protein_coding	protein_coding	6	+	ENSSSCG00000003165	7760	7829.73	11826.4	8016	7356.97	7534.6	11035.7	10535.8	12356.3
ALDH16A1	protein_coding	protein_coding	6	+	ENSSSCG00000003168	95.04	87.21	84.57	107.73	42.53	89.5	124.26	38.26	115.25
PIH1D1	protein_coding	protein_coding	6	-	ENSSSCG00000003169	123.7	118.67	106.7	114.89	65.2	79.38	175.59	110.68	160.04
SLC17A7	protein_coding	protein_coding	6	-	ENSSSCG00000003170	0	0	0	2	1	2	0	5	0
PTH2	protein_coding	protein_coding	6	-	ENSSSCG00000003171	0	0	0	1	0	0	0	0	0
KASH5	protein_coding	protein_coding	6	+	ENSSSCG00000003172	0	0	0	0	0	0	0	0	1
BCL2L12	protein_coding	protein_coding	6	+	ENSSSCG00000003177	61.92	62.98	76.95	51.97	63.32	74.91	80.92	71.64	96.96
IRF3	protein_coding	protein_coding	6	-	ENSSSCG00000003178	213.04	289	347	246	377.15	238.84	273	466.94	316.64
RRAS	protein_coding	protein_coding	6	-	ENSSSCG00000003183	379	600.99	337	492.07	844.96	297.08	644.03	932.4	417.94
FCGRT	protein_coding	protein_coding	6	+	ENSSSCG00000003187	1860.09	1945.26	2949.12	1934.85	2162.78	1848.9	2539.96	2730.08	2678.66
PRMT1	protein_coding	protein_coding	6	+	ENSSSCG00000003189	3519.12	2791.83	1848.01	3893.08	1601.59	2791.09	5364.7	2221.14	3861.38
TSKS	protein_coding	protein_coding	6	-	ENSSSCG00000003191	1	1	0	0	0	1	0	0	0
IL4I1	protein_coding	protein_coding	6	-	ENSSSCG00000003192	443.72	446.91	245.22	571.01	168.47	241.29	709.61	343.87	392.51
TBC1D17	protein_coding	protein_coding	6	+	ENSSSCG00000003193	172	161.56	193	186.01	165	178	284	307	225.93
AKT1S1	protein_coding	protein_coding	6	-	ENSSSCG00000003194	454.88	528.05	446	562.59	319	432	803.11	459.03	774.68
PNKP	protein_coding	protein_coding	6	-	ENSSSCG00000003195	404.99	419.99	388.24	456.85	740.2	513.01	655.37	879.1	535.87
PTOV1	protein_coding	protein_coding	6	+	ENSSSCG00000003196	152.5	196.54	283.14	140.19	277.3	179.04	172.02	357.71	310.67
MED25	protein_coding	protein_coding	6	+	ENSSSCG00000003197	507.51	562.7	737.61	485.98	633.6	611.06	593.36	837.3	843.39
FUZ	protein_coding	protein_coding	6	-	ENSSSCG00000003198	21.87	26.11	53.02	17.79	16.6	39.34	21.75	27.29	48.29
AP2A1	protein_coding	protein_coding	6	+	ENSSSCG00000003199	1075.12	1271.24	1215	1332.41	1056.04	1259.66	1570.37	1499.22	1657.04
ATF5	protein_coding	protein_coding	6	+	ENSSSCG00000003201	144.96	136.68	127.51	199.38	44.39	155.13	272.49	92.86	226.11
VRK3	protein_coding	protein_coding	6	-	ENSSSCG00000003204	36	39	73.25	41.15	89.04	39.5	52.29	119.26	52.75
IZUMO2	protein_coding	protein_coding	6	-	ENSSSCG00000003207	0	1	4	2	1	3	1	0	2
NR1H2	protein_coding	protein_coding	6	+	ENSSSCG00000003211	435	558.74	519.97	470.73	633.24	390.6	590.34	725.88	572.01
NAPSA	protein_coding	protein_coding	6	-	ENSSSCG00000003212	0	1	0	0	0	0	0	0	0
KCNC3	protein_coding	protein_coding	6	-	ENSSSCG00000003214	1	1	1	2	3	1	1	1	1
POLD1	protein_coding	protein_coding	6	+	ENSSSCG00000003216	796.02	542.24	371.01	1037.79	89	778.13	1410.02	213	908.01
ASPDH	protein_coding	protein_coding	6	-	ENSSSCG00000003217	183.79	211	285.84	195	173	230.47	205	219.02	277.29
MYBPC2	protein_coding	protein_coding	6	+	ENSSSCG00000003218	0	0	0	0	0	0	0	1	0
FAM71E1	protein_coding	protein_coding	6	-	ENSSSCG00000003219	0	0	0	0	0	0	0	1	0
SYT3	protein_coding	protein_coding	6	-	ENSSSCG00000003222	11.64	9.38	21.33	9.82	7.7	13.17	13.78	18.35	20.48
ENSSSCG00000003225	protein_coding	protein_coding	6	-	ENSSSCG00000003225	2	4	6	4	34	3	9	43	1
ENSSSCG00000003227	protein_coding	protein_coding	6	+	ENSSSCG00000003227	0	0.96	0	0	0	0	0	0	0
VSIG10L	protein_coding	protein_coding	6	+	ENSSSCG00000003228	3	4	4	2	59	3	1	67.7	3
ETFB	protein_coding	protein_coding	6	+	ENSSSCG00000003229	329	312.72	443.72	271	185.44	389.5	397.63	228.77	442.87
ENSSSCG00000003230	protein_coding	protein_coding	6	+	ENSSSCG00000003230	0	2.28	2.28	1	4.56	4.5	7.37	1.23	7.12
NKG7	protein_coding	protein_coding	6	+	ENSSSCG00000003231	0	0	0	0	0	0	0	2	0
LIM2	protein_coding	protein_coding	6	+	ENSSSCG00000003232	0	0	0	0	0	0	0	0	0
ZNF175	protein_coding	protein_coding	6	-	ENSSSCG00000003233	19	13	22	19	12	22	30	27	25
ENSSSCG00000003234	protein_coding	protein_coding	6	+	ENSSSCG00000003234	0	0	3	0	1	0	1	0	1
ENSSSCG00000003235	protein_coding	protein_coding	6	-	ENSSSCG00000003235	13.85	22.07	24.85	19.87	4.76	22.61	24.82	11.74	20.86
ENSSSCG00000003236	protein_coding	protein_coding	6	+	ENSSSCG00000003236	0	0	5.05	3	3	2.39	0	4	7
SPACA6	protein_coding	protein_coding	6	-	ENSSSCG00000003238	3	2	12	5	4	12	8	12	13
HAS1	protein_coding	protein_coding	6	+	ENSSSCG00000003239	2	6	9	6	14	12	3	15	12
ENSSSCG00000003240	protein_coding	protein_coding	6	+	ENSSSCG00000003240	5	4	7	0	2	4	0	1	4
ZNF614	protein_coding	protein_coding	6	-	ENSSSCG00000003241	13	16	12	27	14	22	19	15	19
ENSSSCG00000003247	protein_coding	protein_coding	6	-	ENSSSCG00000003247	0	0	0	0	0	0	0	0	0
ENSSSCG00000003248	protein_coding	protein_coding	6	-	ENSSSCG00000003248	0	0	1	0	0	0	0	0	3.14
NLRP12	protein_coding	protein_coding	6	+	ENSSSCG00000003251	0	0	0	0	0	0	0	0	0
ENSSSCG00000003253	protein_coding	protein_coding	6	-	ENSSSCG00000003253	791.01	2985.74	1558.13	857	7776.38	965.98	1126	9437.44	1516
CACNG8	protein_coding	protein_coding	6	-	ENSSSCG00000003255	0	0	0	0	0	1	0	0	0
PRKCG	protein_coding	protein_coding	6	-	ENSSSCG00000003256	4	6	7	4	3	4	4	5	12
CACNG6	protein_coding	protein_coding	6	-	ENSSSCG00000003257	0	0	0	0	0	0	0	0	0
OSCAR	protein_coding	protein_coding	6	+	ENSSSCG00000003259	1	0	1	1	3	0	5	1	3
ENSSSCG00000003261	protein_coding	protein_coding	6	-	ENSSSCG00000003261	259.03	281	477	253.99	223.99	266	395.36	254.13	535.02
TFPT	protein_coding	protein_coding	6	+	ENSSSCG00000003262	105	97	87	118	82	82	149	136	145
PRPF31	protein_coding	protein_coding	6	-	ENSSSCG00000003263	517.98	620	517.91	659.39	419	541	850	617.74	724.01
CNOT3	protein_coding	protein_coding	6	-	ENSSSCG00000003264	427.02	495.81	399.07	498.22	474.29	442.27	697.33	610.26	581.67
LENG1	protein_coding	protein_coding	6	+	ENSSSCG00000003265	76.99	95.19	78.93	102.78	83.79	75.73	120.48	150.87	105.39
TMC4	protein_coding	protein_coding	6	+	ENSSSCG00000003266	267.85	339.12	520.25	302	638.01	348	371	689	433
MBOAT7	protein_coding	protein_coding	6	+	ENSSSCG00000003267	793.5	809.34	711.47	1012.28	376.1	817.53	1260.07	512.93	1118.67
TSEN34	protein_coding	protein_coding	6	-	ENSSSCG00000003268	154.48	175.66	188.52	158.94	86.9	176.48	205.98	130.07	250.63
LENG9	protein_coding	protein_coding	6	+	ENSSSCG00000003269	91	124	116.99	117	162	100	165.35	229	148.97
TTYH1	protein_coding	protein_coding	6	-	ENSSSCG00000003271	0	3	0	0	2	2	0	1	0
ENSSSCG00000003272	protein_coding	protein_coding	6	-	ENSSSCG00000003272	0	0	0	0	0	0	0	0	0
ENSSSCG00000003275	protein_coding	protein_coding	6	-	ENSSSCG00000003275	0	0	0	0	0	0	0	0	0
ENSSSCG00000003277	protein_coding	protein_coding	6	+	ENSSSCG00000003277	0	0	0	0	0	0	0	0	0
ENSSSCG00000003278	protein_coding	protein_coding	6	+	ENSSSCG00000003278	2	1	2	1	1	1	2	1	1
ENSSSCG00000003282	protein_coding	protein_coding	Scaffold	+	ENSSSCG00000003282	0	0	2.13	0	0	0	1	0	0
FCAR	protein_coding	protein_coding	6	+	ENSSSCG00000003284	0	0	0	0	0	0	0	0	0
ENSSSCG00000003286	protein_coding	protein_coding	6	-	ENSSSCG00000003286	0	0	0	0	0	0	0	0	0
HSPBP1	protein_coding	protein_coding	6	-	ENSSSCG00000003288	613.27	609.29	433.36	768.94	257.99	528	899.43	381.94	734.33
ISOC2	protein_coding	protein_coding	6	-	ENSSSCG00000003289	143	116.01	95	153.29	77	137	187	158.07	140
PPP6R1	protein_coding	protein_coding	6	-	ENSSSCG00000003301	945.61	1019.96	882	1161.32	1422	907.59	1441.07	1514.95	1257.05
ENSSSCG00000003302	protein_coding	protein_coding	6	-	ENSSSCG00000003302	2	6	10	1.99	9	4	10	10	6
ENSSSCG00000003303	protein_coding	protein_coding	6	-	ENSSSCG00000003303	0	0	0	0	0	0	0	0	0
HELZ2	protein_coding	protein_coding	6	+	ENSSSCG00000003306	0	0	0	0	0	0	0	0	0
NLRP9	protein_coding	protein_coding	6	+	ENSSSCG00000003307	0	0	0	0	0	0	0	0	0
ENSSSCG00000003311	protein_coding	protein_coding	6	+	ENSSSCG00000003311	0	0	0	0	0	0	0	0	0
ENSSSCG00000003314	protein_coding	protein_coding	6	-	ENSSSCG00000003314	0	0	0	0	0	0	0	0	0
NLRP8	protein_coding	protein_coding	6	+	ENSSSCG00000003315	0	0	0	0	0	0	0	0	0
ZNF787	protein_coding	protein_coding	6	-	ENSSSCG00000003317	159	197	229.13	186.37	174	182.36	234	233	294
GALP	protein_coding	protein_coding	6	+	ENSSSCG00000003318	0	0	1	2	0	0	1	1	1
ENSSSCG00000003322	protein_coding	protein_coding	6	+	ENSSSCG00000003322	0	0	0	0	0	0	0	0	0
ZNF471	protein_coding	protein_coding	6	+	ENSSSCG00000003324	0.98	0	1	0	0	0	0.57	0.99	0
ENSSSCG00000003325	protein_coding	protein_coding	6	-	ENSSSCG00000003325	0	0	0	0	0	0	0	0	0
PEG3	protein_coding	protein_coding	6	-	ENSSSCG00000003326	0	0	0	0	0	0	0	0	0
ACAP3	protein_coding	protein_coding	6	-	ENSSSCG00000003329	95	76	116	122	39	139	166	65	188
TNFRSF4	protein_coding	protein_coding	6	-	ENSSSCG00000003331	0	0	0	0	0	0	0	1	0
SDF4	protein_coding	protein_coding	6	-	ENSSSCG00000003332	1363.98	1632.97	2584.58	1622	2603.56	1747.97	1955.57	3059.01	2344.6
C1QTNF12	protein_coding	protein_coding	6	-	ENSSSCG00000003333	1	0	0	0	1	0	0	4	0
UBE2J2	protein_coding	protein_coding	6	-	ENSSSCG00000003334	452.78	564	404.01	526	433	364.43	645.99	617	557
ENSSSCG00000003336	protein_coding	protein_coding	6	+	ENSSSCG00000003336	9	5	18	12	9	8	12	21	13
PUSL1	protein_coding	protein_coding	6	+	ENSSSCG00000003338	155.53	117.04	93.9	163.38	36.02	149.87	195.56	77.8	176.29
INTS11	protein_coding	protein_coding	6	-	ENSSSCG00000003339	651.37	502.94	564.1	811.34	289.98	726.13	1093.25	427.2	812.93
TAS1R3	protein_coding	protein_coding	6	+	ENSSSCG00000003341	242.64	255	194.03	286	119	211.24	360	198	296
DVL1	protein_coding	protein_coding	6	-	ENSSSCG00000003342	1041	808.05	1011.96	1133.54	764.6	1145.97	1436.75	1033.19	1622.9
ATAD3A	protein_coding	protein_coding	6	+	ENSSSCG00000003343	745	564	404.99	817.77	299	660.34	963	423	718
VWA1	protein_coding	protein_coding	6	+	ENSSSCG00000003344	52	53.88	52	49	27	68	63.97	31	63
ENSSSCG00000003346	protein_coding	protein_coding	6	-	ENSSSCG00000003346	0	0	0	0	0	0	0	0	0
ENSSSCG00000003348	protein_coding	protein_coding	6	-	ENSSSCG00000003348	313.63	312.91	389.28	332.87	210.1	289.13	489.01	385.83	479.04
MIB2	protein_coding	protein_coding	6	+	ENSSSCG00000003350	230	279	406.01	254	280.02	372.01	319	380.04	469
MMP23B	protein_coding	protein_coding	6	+	ENSSSCG00000003351	15	15	32	8	14	8	9	19	20.96
ENSSSCG00000003352	protein_coding	protein_coding	6	-	ENSSSCG00000003352	742.23	774.97	695	927.07	818.33	725.63	1209.93	1056.07	965.7
SLC35E2B	protein_coding	protein_coding	6	-	ENSSSCG00000003353	153.41	262	263	243.79	373.28	163	281	467.59	256.98
CCNL2	protein_coding	protein_coding	6	-	ENSSSCG00000003354	659	764	751.01	788.53	892	776	1138.07	1367.96	878.12
MMEL1	protein_coding	protein_coding	6	-	ENSSSCG00000003356	0	1.06	0	1.05	0	0	0	0	0
ACTRT2	protein_coding	protein_coding	6	+	ENSSSCG00000003357	0	0	0	0	0	0	0	0	0
TPRG1L	protein_coding	protein_coding	6	+	ENSSSCG00000003359	276.66	257	290	318.05	205	286	354.04	289.64	347.11
WRAP73	protein_coding	protein_coding	6	-	ENSSSCG00000003360	103	91	108.02	105	34	88	134	63	122
CEP104	protein_coding	protein_coding	6	-	ENSSSCG00000003362	316	372.42	274	340	424.12	381.03	421.2	607	506.65
CHD5	protein_coding	protein_coding	6	-	ENSSSCG00000003366	0	1	0	1	0.19	1	3	0	2
RNF207	protein_coding	protein_coding	6	+	ENSSSCG00000003368	0	1	0	0	2	0	0	0	0
RPL22	protein_coding	protein_coding	6	-	ENSSSCG00000003369	4295.54	4217.35	5809	4808.73	2772.25	4352.96	6157.49	4282.27	6091.5
HES3	protein_coding	protein_coding	6	+	ENSSSCG00000003370	0	0	0	0	0	0	0	0	0
GPR153	protein_coding	protein_coding	6	-	ENSSSCG00000003371	5	19	9	6	13	7	10	16	9
ESPN	protein_coding	protein_coding	6	+	ENSSSCG00000003374	41.88	64	130.67	19	58	57	33	211	76.32
PLEKHG5	protein_coding	protein_coding	6	-	ENSSSCG00000003376	84	174	78.49	152	173	108	182	267	137.91
ACOT7	protein_coding	protein_coding	6	-	ENSSSCG00000003377	448	397	394	508.75	374.17	412.17	665.04	393.03	603
KLHL21	protein_coding	protein_coding	6	-	ENSSSCG00000003379	534.95	694.5	349.15	763.08	442.16	517.69	910.76	476.77	574.92
TAS1R1	protein_coding	protein_coding	6	+	ENSSSCG00000003382	20	8	40	9	6	22	8	11	29
ZBTB48	protein_coding	protein_coding	6	+	ENSSSCG00000003383	104.05	121.57	143.84	95.65	114.31	119.31	116.96	163.18	164.17
DNAJC11	protein_coding	protein_coding	6	-	ENSSSCG00000003384	758.02	692.11	472.79	1046.01	422	666.51	1403.3	743.67	932.21
PARK7	protein_coding	protein_coding	6	+	ENSSSCG00000003385	843.99	806	1046.16	1086	637.01	897	1508.19	882	1402.99
TNFRSF9	protein_coding	protein_coding	6	-	ENSSSCG00000003386	0	2	0	1	7	1	0	18	0
SLC45A1	protein_coding	protein_coding	6	+	ENSSSCG00000003388	0	0	0	0	0	0	0	1	0
SLC2A7	protein_coding	protein_coding	6	-	ENSSSCG00000003390	0	0	0	0	0	0	0	0	0
CA6	protein_coding	protein_coding	6	+	ENSSSCG00000003391	0	0	0	0	0	0	0	0	0
TMEM201	protein_coding	protein_coding	6	+	ENSSSCG00000003393	463.77	537	234	730.91	406.48	349	872.84	549.99	475.46
PIK3CD	protein_coding	protein_coding	6	+	ENSSSCG00000003395	5.08	3.05	15.27	5.1	7.09	7.15	4.08	16.24	10.15
CLSTN1	protein_coding	protein_coding	6	-	ENSSSCG00000003396	1154.03	1234.24	2455.39	1555.56	1953.77	1436.07	1758.82	2004.37	2108.13
UBE4B	protein_coding	protein_coding	6	+	ENSSSCG00000003398	997	1159.42	1244.77	1274.07	950	1226.03	1471.76	1157.99	1618.99
RBP7	protein_coding	protein_coding	6	+	ENSSSCG00000003399	0	0	0	0	0	1	0	0	0
NMNAT1	protein_coding	protein_coding	6	+	ENSSSCG00000003400	70	76	56	108	68	75	127	81	68
KIF1B	protein_coding	protein_coding	6	+	ENSSSCG00000003401	1457.96	1908.67	1474.8	2669.8	2076.9	1827	2905	2467.81	2357.62
PGD	protein_coding	protein_coding	6	+	ENSSSCG00000003402	1499.1	1582	1324.99	1572	1390	1388.08	2001.72	2074	1897.76
CENPS	protein_coding	protein_coding	6	+	ENSSSCG00000003403	129	159	157	159	40	136	179	127	204
DFFA	protein_coding	protein_coding	6	-	ENSSSCG00000003404	162	185.06	242.6	151.64	135.39	155.01	196.05	177.95	200.95
PEX14	protein_coding	protein_coding	6	+	ENSSSCG00000003405	190.99	204	207.49	215.96	240.26	197.56	277.27	267	247
CASZ1	protein_coding	protein_coding	6	-	ENSSSCG00000003407	0	1	3	1.16	5	5	1	5	5
MASP2	protein_coding	protein_coding	6	-	ENSSSCG00000003410	17	29.04	14.02	12.01	22	19	14	22.02	21.02
EXOSC10	protein_coding	protein_coding	6	-	ENSSSCG00000003412	501	447.01	350.9	548	241	390.03	734.02	369	548
MTOR	protein_coding	protein_coding	6	-	ENSSSCG00000003413	662	714	785	1000.99	561	860.86	1137.97	718	1235.01
ANGPTL7	protein_coding	protein_coding	6	+	ENSSSCG00000003414	15	21	68	20	51	16	11	41	23
DISP3	protein_coding	protein_coding	6	+	ENSSSCG00000003417	0	0	0	0	0	0	0	0	0
MAD2L2	protein_coding	protein_coding	6	-	ENSSSCG00000003419	415.26	378.66	406.09	368.51	154.3	433.31	505.21	254.85	543.87
ENSSSCG00000003421	protein_coding	protein_coding	6	+	ENSSSCG00000003421	269.43	436.52	411.28	326.15	329.55	286.54	385.46	424.95	465.77
DRAXIN	protein_coding	protein_coding	6	+	ENSSSCG00000003423	11	8	20	6	1	5	9	0	11
MTHFR	protein_coding	protein_coding	6	-	ENSSSCG00000003428	69	44	183	54	84	112	55	104	163.95
CLCN6	protein_coding	protein_coding	6	+	ENSSSCG00000003429	136.23	57	198.63	84	80	204	107	101.03	257.19
NPPB	protein_coding	protein_coding	6	-	ENSSSCG00000003431	3	21	1	3	11	1	4	12	0
KIAA2013	protein_coding	protein_coding	6	-	ENSSSCG00000003432	822.57	956.03	876.33	1078.23	900.95	860.99	1374.86	1228.58	1219.11
PLOD1	protein_coding	protein_coding	6	+	ENSSSCG00000003433	365	471.42	284	429	181	359	577.1	317	482
MFN2	protein_coding	protein_coding	6	+	ENSSSCG00000003434	644.9	573	499	859	410	573.09	1184.35	489.08	805.14
MIIP	protein_coding	protein_coding	6	+	ENSSSCG00000003435	95	171	142	97	155	138	143	233	171.05
VPS13D	protein_coding	protein_coding	6	+	ENSSSCG00000003438	472	536	556	882.33	919	698	938	919.15	954
DHRS3	protein_coding	protein_coding	6	-	ENSSSCG00000003439	3	13	10	2	10	1	1	41	4
AADACL4	protein_coding	protein_coding	6	+	ENSSSCG00000003440	0	0	0	0	0	0	0	0	0
AADACL3	protein_coding	protein_coding	6	+	ENSSSCG00000003441	0	0	0	0	0	0	0	0	0
C1orf158	protein_coding	protein_coding	6	+	ENSSSCG00000003442	0	0	0	0	0	0	0	0	0
ENSSSCG00000003444	protein_coding	protein_coding	6	+	ENSSSCG00000003444	0	0	0	0	0	0	0	0	0
ENSSSCG00000003448	protein_coding	protein_coding	6	+	ENSSSCG00000003448	0	0	0	0	0	0	0	0	0
LRRC38	protein_coding	protein_coding	6	-	ENSSSCG00000003449	0	0	0	0	0	0	0	0	0
ENSSSCG00000003451	protein_coding	protein_coding	6	+	ENSSSCG00000003451	6574.72	10925	2829.2	13298.4	9696.87	3938.42	13837.8	10805.7	5014.66
FHAD1	protein_coding	protein_coding	6	+	ENSSSCG00000003455	85	53	228	42	174	139.73	65	209.95	191
CTRC	protein_coding	protein_coding	6	+	ENSSSCG00000003458	731.74	1029.45	745.1	872.04	1287.71	549.4	1007.21	1855.53	881.01
CELA2A	protein_coding	protein_coding	6	+	ENSSSCG00000003459	0	1	0	0	1.02	0	0	2.09	2.09
CASP9	protein_coding	protein_coding	6	-	ENSSSCG00000003460	124	160	204	141	161.98	122	156.52	250.91	177.91
RSC1A1	protein_coding	protein_coding	6	+	ENSSSCG00000003461	390	399	357	529.89	678.3	413.95	556.26	879.78	500.22
AGMAT	protein_coding	protein_coding	6	-	ENSSSCG00000003463	0	0	0	0	5	0	0	3	0
DNAJC16	protein_coding	protein_coding	6	+	ENSSSCG00000003464	179	114	271	165	106.82	282	218	111	339
FBLIM1	protein_coding	protein_coding	6	+	ENSSSCG00000003465	11	64	44.97	23	234.05	13	16	190.99	20
TMEM82	protein_coding	protein_coding	6	+	ENSSSCG00000003466	0	0	0	0	0	0	0	1	0
PLEKHM2	protein_coding	protein_coding	6	+	ENSSSCG00000003468	948.05	1053	863.73	1227.98	889.03	988	1466.29	1339.95	1368.04
FAM131C	protein_coding	protein_coding	6	-	ENSSSCG00000003470	3	3	10	0	10	2	1	19	4
EPHA2	protein_coding	protein_coding	6	-	ENSSSCG00000003471	1039.99	1223.88	951	1512.74	1717.62	1057	1743.67	1681.05	1611.46
ARHGEF19	protein_coding	protein_coding	6	-	ENSSSCG00000003472	1	3	10	1	0	4	1	3	5
CPLANE2	protein_coding	protein_coding	6	-	ENSSSCG00000003473	4	5	14	4	1	5	8	9	17
SPATA21	protein_coding	protein_coding	6	-	ENSSSCG00000003476	1	0	0	0	0	0	1	1	1
NECAP2	protein_coding	protein_coding	6	+	ENSSSCG00000003477	364.99	443	494	413.84	436.38	335.99	460.42	530	496
CROCC	protein_coding	protein_coding	6	+	ENSSSCG00000003478	71	57	52	67	22	81.96	94.06	37	83
MFAP2	protein_coding	protein_coding	6	-	ENSSSCG00000003479	0	0	0	0	0	0	0	0	0
PADI1	protein_coding	protein_coding	6	+	ENSSSCG00000003481	0	0	0	0	0	0	0	0	0
PADI3	protein_coding	protein_coding	6	+	ENSSSCG00000003482	0	0	0	0	0	0	0	0	0
PADI4	protein_coding	protein_coding	6	+	ENSSSCG00000003483	0	0	0	0	0	0	0	1	0
PADI6	protein_coding	protein_coding	6	+	ENSSSCG00000003484	0	0	0	0	0	0	0	0	0
RCC2	protein_coding	protein_coding	6	-	ENSSSCG00000003485	966	895.55	582.68	1267	659.14	919.98	1639.99	956.78	1246
ARHGEF10L	protein_coding	protein_coding	6	+	ENSSSCG00000003486	0	0	1	1	1	0	0	1	0
UBR4	protein_coding	protein_coding	6	-	ENSSSCG00000003488	2548.09	3063.1	2979.99	4172.25	3540.56	3744.59	4499.53	3807.62	4971.13
EMC1	protein_coding	protein_coding	6	-	ENSSSCG00000003489	1683.21	1753.02	1199.23	2147.82	800	1757.41	2866.09	1088.83	2330.23
AKR7A2	protein_coding	protein_coding	6	-	ENSSSCG00000003491	278.95	300.52	371.08	202.8	122.31	252.18	294.76	109.4	396.33
SLC66A1	protein_coding	protein_coding	6	+	ENSSSCG00000003492	55.43	59.78	56.09	58.74	86.57	51.83	90.71	79.96	102.5
CAPZB	protein_coding	protein_coding	6	-	ENSSSCG00000003493	1404.56	2035.47	1614.02	1677.35	3177.69	1396.19	1992.28	3549.61	1881.59
PLA2G2A	protein_coding	protein_coding	6	-	ENSSSCG00000003494	0	0	0	0	0	0	0	0	0
ENSSSCG00000003495	protein_coding	protein_coding	6	-	ENSSSCG00000003495	0	0	0	0	0	0	0	0	0
UBXN10	protein_coding	protein_coding	6	+	ENSSSCG00000003498	0	0	0	0	0	0	0	0	0
ENSSSCG00000003499	protein_coding	protein_coding	6	-	ENSSSCG00000003499	0	0	0	0	0	0	0	0	0
ENSSSCG00000003503	lncRNA	lncRNA(processed_transcript)	6	+	ENSSSCG00000003503	0	0	0	0	0	0	0	0	0
DDOST	protein_coding	protein_coding	6	-	ENSSSCG00000003505	2905.74	3417.86	4067.96	3110.22	2426.24	3401	4411.87	2806.08	5008.39
PINK1	protein_coding	protein_coding	6	+	ENSSSCG00000003506	28.23	48.85	173.56	19.41	80.17	79.29	17.3	99.76	109.72
KIF17	protein_coding	protein_coding	6	-	ENSSSCG00000003508	2	1	2	2	7	2	2	10	4
SH2D5	protein_coding	protein_coding	6	-	ENSSSCG00000003509	87	153.99	28.93	168.29	376	65	184.98	315.36	68.4
HP1BP3	protein_coding	protein_coding	6	-	ENSSSCG00000003511	502.92	647	746.04	612.83	827.83	594	690.57	1139.48	760.96
EIF4G3	protein_coding	protein_coding	6	-	ENSSSCG00000003512	432	367.42	1051.98	544	974.57	625	618.94	959.82	962.53
ECE1	protein_coding	protein_coding	6	-	ENSSSCG00000003513	1132.72	2020	1380.95	2082.1	3684.18	1113.47	2242.23	5446.03	1515.76
HSPG2	protein_coding	protein_coding	6	-	ENSSSCG00000003514	8620	8927.42	12350.9	15167.7	20743	12599.1	17285.3	20812.5	18414.5
ENSSSCG00000003520	protein_coding	protein_coding	6	+	ENSSSCG00000003520	2048	2719.57	2608.34	2676.11	3132.78	2324.17	3053.28	3640	2920.01
ENSSSCG00000003521	protein_coding	protein_coding	6	-	ENSSSCG00000003521	0	0	0	0	0	0	0	0	0
EPHA8	protein_coding	protein_coding	6	+	ENSSSCG00000003523	0	0	0	0	0	0	0	0	0
C1QA	protein_coding	protein_coding	6	+	ENSSSCG00000003524	0	0	0	1	0	0	0	0	0
EPHB2	protein_coding	protein_coding	6	+	ENSSSCG00000003527	3	1.01	1	2	4	1	3.01	0	2.01
LACTBL1	protein_coding	protein_coding	6	-	ENSSSCG00000003529	0	0	0	0	0	0	0	0	0
TEX46	protein_coding	protein_coding	6	-	ENSSSCG00000003530	0	0	0	0	0	0	0	0	0
KDM1A	protein_coding	protein_coding	6	+	ENSSSCG00000003531	595	617	501	737	622	549	838	749.98	622.27
LUZP1	protein_coding	protein_coding	6	-	ENSSSCG00000003532	1845	3236.08	1974.99	3132.22	3140.01	2221.85	3409.71	3303.5	2791.79
GRHL3	protein_coding	protein_coding	6	+	ENSSSCG00000003539	1	4	6	4	10	5	1	23	8
STPG1	protein_coding	protein_coding	6	-	ENSSSCG00000003541	35	21	127	25	16	82	35	23	129.86
NIPAL3	protein_coding	protein_coding	6	+	ENSSSCG00000003543	167	204	295	154	143	245.01	198.47	192	340
ENSSSCG00000003546	protein_coding	protein_coding	6	-	ENSSSCG00000003546	6.07	3.45	6.63	11.39	10.21	12.11	15.17	2.29	8.74
NCMAP	protein_coding	protein_coding	6	+	ENSSSCG00000003547	0	0	8.21	0	2.49	0	0	4.59	2.38
LDLRAP1	protein_coding	protein_coding	6	+	ENSSSCG00000003549	157	195	125	178.02	43	133	209.81	76	160.01
PAQR7	protein_coding	protein_coding	6	-	ENSSSCG00000003551	16	22	8	11	4	13	20	17	12
AUNIP	protein_coding	protein_coding	6	-	ENSSSCG00000003552	52.12	33.61	18.35	39.76	5.57	14.46	71.86	16.9	39.31
MTFR1L	protein_coding	protein_coding	6	+	ENSSSCG00000003553	169.88	250.39	198.65	176.24	283.43	180.54	268.14	343.1	212.69
ENSSSCG00000003554	protein_coding	protein_coding	6	+	ENSSSCG00000003554	621.31	787.18	619.8	773.66	468.08	541.87	912.14	775.07	815.37
HMGN2	protein_coding	protein_coding	6	+	ENSSSCG00000003555	2776.89	2863.37	2027.08	3254.38	856.98	2330.84	4047.75	1458.29	2751.6
LIN28A	protein_coding	protein_coding	6	+	ENSSSCG00000003557	0	0	0	0	0	0	0	0	0
RPS6KA1	protein_coding	protein_coding	6	+	ENSSSCG00000003558	629	693.95	772	701	413	630	764	666	868
ARID1A	protein_coding	protein_coding	6	+	ENSSSCG00000003559	792.71	908	949.08	1239.42	1207.43	974.18	1488.41	1632.81	1418.95
ZDHHC18	protein_coding	protein_coding	6	+	ENSSSCG00000003561	6846.22	10878.9	5019.4	7780.34	5619.23	5055.24	9055.58	7477.12	6629.47
GPATCH3	protein_coding	protein_coding	6	-	ENSSSCG00000003564	254	331.18	290	322	321.52	267	414	453	346.16
NR0B2	protein_coding	protein_coding	6	+	ENSSSCG00000003565	0	0	0	0	0	0	0	0	0
NUDC	protein_coding	protein_coding	6	+	ENSSSCG00000003566	2333.95	1980.04	1943	2486.24	1145	2088.45	3258.47	1873.82	2846.41
KDF1	protein_coding	protein_coding	6	-	ENSSSCG00000003567	200	272.46	220.28	230.93	181.64	177.63	276.33	317.21	250.94
SLC9A1	protein_coding	protein_coding	6	-	ENSSSCG00000003569	568	604	619.77	591.25	463.79	595.01	773.49	947.85	858
WDTC1	protein_coding	protein_coding	6	+	ENSSSCG00000003570	870	1052.31	1238.32	979	1048.01	894.93	1194	1432.98	1342.34
SYTL1	protein_coding	protein_coding	6	+	ENSSSCG00000003572	68	79.95	342.94	58	150	177	72	257	213
MAP3K6	protein_coding	protein_coding	6	-	ENSSSCG00000003573	97	114.21	126	143	43	140	157.27	78	160.04
CD164L2	protein_coding	protein_coding	6	-	ENSSSCG00000003575	0	1	2	0	1	2	0	1	0
GPR3	protein_coding	protein_coding	6	+	ENSSSCG00000003576	1	0	0	1	0	1	2	3	0
WASF2	protein_coding	protein_coding	6	-	ENSSSCG00000003577	1055	1455.98	1441.5	1392.84	2546.3	1415.81	1571.94	3304.67	2047.8
FGR	protein_coding	protein_coding	6	-	ENSSSCG00000003578	4	0	28	0	7	9	4	12	16
EYA3	protein_coding	protein_coding	6	-	ENSSSCG00000003580	370.74	498	396.77	563.13	553.02	441	683	615.42	478.98
SMPDL3B	protein_coding	protein_coding	6	+	ENSSSCG00000003582	0	4.08	4	5.07	81.69	3	3.04	65.41	0
RPA2	protein_coding	protein_coding	6	-	ENSSSCG00000003583	398	637.99	390.52	492.97	209	436	610.55	364.99	546
THEMIS2	protein_coding	protein_coding	6	+	ENSSSCG00000003584	1	5	1	0	3	0	2	5	1
GJB5	protein_coding	protein_coding	6	+	ENSSSCG00000003585	6	12.49	8.72	3	3	5	3	4	10
EPB41	protein_coding	protein_coding	6	+	ENSSSCG00000003586	1476.78	1118.31	1439.71	1733.01	546.77	1528.69	2078.48	940.05	2179.22
SRSF4	protein_coding	protein_coding	6	-	ENSSSCG00000003589	886	858.09	898.44	946.78	600.9	888.33	1319.19	816.01	1137
PTPRU	protein_coding	protein_coding	6	+	ENSSSCG00000003590	1	0	0	0	1	1	0	0	0
PUM1	protein_coding	protein_coding	6	-	ENSSSCG00000003591	771	827	834.27	1090	732.94	902.87	1355.81	976.98	1091.6
SDC3	protein_coding	protein_coding	6	-	ENSSSCG00000003592	7	13	7	8	15	4	8	10	3
SNRNP40	protein_coding	protein_coding	6	-	ENSSSCG00000003596	659	687	591.95	742.08	313.09	593	952.96	541.98	829
ENSSSCG00000003599	protein_coding	protein_coding	6	+	ENSSSCG00000003599	1	8	2	1	11	0	1	17	0
TINAGL1	protein_coding	protein_coding	6	+	ENSSSCG00000003600	5225.63	4871.37	5578.35	4484.05	3885.81	4664.88	6297.52	4701.07	6752.17
HCRTR1	protein_coding	protein_coding	6	+	ENSSSCG00000003601	0	0	0	0	0	0	0	0	0
COL16A1	protein_coding	protein_coding	6	-	ENSSSCG00000003603	1	11	1	0	93	0	1	132	1
ADGRB2	protein_coding	protein_coding	6	-	ENSSSCG00000003604	1	0	0	2	0	1	2	0	0
SPOCD1	protein_coding	protein_coding	6	-	ENSSSCG00000003606	0	0	0	0	0	0	0	0	0
LCK	protein_coding	protein_coding	6	+	ENSSSCG00000003608	0	0	0	0	0	0	0	0	0
IQCC	protein_coding	protein_coding	6	+	ENSSSCG00000003610	48	35	61	51	12	39	92	24	46
EIF3I	protein_coding	protein_coding	6	+	ENSSSCG00000003612	1282.14	1388.94	1450.5	1503.43	1006.55	1269.62	1897.97	1244.48	1797.91
HDAC1	protein_coding	protein_coding	6	+	ENSSSCG00000003613	1201	1271.06	1207.99	1220.14	1198.92	1035.85	1658.47	1740.48	1535.53
FAM167B	protein_coding	protein_coding	6	+	ENSSSCG00000003616	0	0	0	0	0	0	0	0	0
TXLNA	protein_coding	protein_coding	6	+	ENSSSCG00000003617	736.81	754.52	444	1052	466	618.5	1177	715.03	758.55
AZIN2	protein_coding	protein_coding	6	+	ENSSSCG00000003619	3	38.75	20	3	77	4	3	110.42	4
TRIM62	protein_coding	protein_coding	6	-	ENSSSCG00000003620	35	52.55	65	42	71	38	58	71	64
ENSSSCG00000003621	protein_coding	protein_coding	6	+	ENSSSCG00000003621	42	32	36	79	46	77	87.96	70	92
ENSSSCG00000003622	protein_coding	protein_coding	6	-	ENSSSCG00000003622	0	0	0	0	0	0	0	1	0
C1orf94	protein_coding	protein_coding	6	+	ENSSSCG00000003623	0	0	0	0	0	0	0	0	0
ZMYM4	protein_coding	protein_coding	6	+	ENSSSCG00000003627	100	120	147.31	179.9	123	147.22	200	147	217.43
CLSPN	protein_coding	protein_coding	6	-	ENSSSCG00000003628	679	678	318	976.97	57	654	1118.79	210	756.97
AGO1	protein_coding	protein_coding	6	+	ENSSSCG00000003630	351	407.87	522	447.02	341	475	548	367.76	642.92
ENSSSCG00000003632	protein_coding	protein_coding	6	-	ENSSSCG00000003632	0	0	0	0	0	0	0	0	0
TEKT2	protein_coding	protein_coding	6	+	ENSSSCG00000003633	0	0	0	1	0	0	0	0	1
ADPRS	protein_coding	protein_coding	6	+	ENSSSCG00000003634	309	220	173	327.5	87	218	400.97	180	302
MAP7D1	protein_coding	protein_coding	6	+	ENSSSCG00000003637	1336	3203.75	1528.52	1898.63	5715.02	1233.77	2081.18	8252.28	1650.88
GRIK3	protein_coding	protein_coding	6	-	ENSSSCG00000003640	0	0	1	0	1	0	0	0	0
INPP5B	protein_coding	protein_coding	6	-	ENSSSCG00000003642	167	186.97	268.61	142	74	264	145	116	361.85
SF3A3	protein_coding	protein_coding	6	-	ENSSSCG00000003643	948.89	1032.1	807.98	1162.01	518	863.98	1559	846.77	1216
FHL3	protein_coding	protein_coding	6	-	ENSSSCG00000003644	72	168.14	151	117	205	81	121.02	243.99	117
UTP11	protein_coding	protein_coding	6	+	ENSSSCG00000003645	469.87	479.41	383	676	372.09	430.99	745.83	531	555.36
POU3F1	protein_coding	protein_coding	6	-	ENSSSCG00000003646	0	0	0	0	0	0	0	0	1
RRAGC	protein_coding	protein_coding	6	-	ENSSSCG00000003648	917.97	1052	1188.93	1028	667	919.12	1223.98	1033.03	1244.81
GJA9	protein_coding	protein_coding	6	-	ENSSSCG00000003650	3	2	2	1	2	0	1	2	5
RHBDL2	protein_coding	protein_coding	6	-	ENSSSCG00000003651	18	35	53	20	45	17	28	84.38	43
AKIRIN1	protein_coding	protein_coding	6	+	ENSSSCG00000003652	767	910.69	866	860.89	744	679.98	1071.2	1209.1	926.06
NDUFS5	protein_coding	protein_coding	6	+	ENSSSCG00000003653	300.48	376.12	592.68	428	282	403.99	414.98	312.04	523.63
MACF1	protein_coding	protein_coding	6	+	ENSSSCG00000003654	1476.03	2220.17	1628.98	2989.65	5078.49	2255.01	3149.56	4386.99	2793.13
ENSSSCG00000003655	protein_coding	protein_coding	6	+	ENSSSCG00000003655	25.02	43.41	59.59	136.94	22.34	114	118.71	34.96	94.47
ENSSSCG00000003659	pseudogene	pseudogene	6	-	ENSSSCG00000003659	0	0	0	0	0	0	0	0	0
PABPC4	protein_coding	protein_coding	6	-	ENSSSCG00000003660	1701	1513	1663.06	2139.02	582.2	1616.01	2390	901.12	2124.69
NT5C1A	protein_coding	protein_coding	6	-	ENSSSCG00000003662	0	0	0	0	0	0	0	1	0
HPCAL1	protein_coding	protein_coding	3	-	ENSSSCG00000003663	290.51	227.13	182.29	335.07	102.18	245.51	420.7	152.61	327.7
ENSSSCG00000003664	protein_coding	protein_coding	6	+	ENSSSCG00000003664	380.26	414.75	412.85	501.21	314.95	359.18	667.35	531	517.11
ENSSSCG00000003666	pseudogene	pseudogene	6	+	ENSSSCG00000003666	0	0	0	0	0	0	0	0	0
TRIT1	protein_coding	protein_coding	6	-	ENSSSCG00000003667	225	239	283	264	182	304.63	330	243	347.69
MFSD2A	protein_coding	protein_coding	6	+	ENSSSCG00000003669	95.24	140	20	129	154	21	143	228.04	45
RLF	protein_coding	protein_coding	6	+	ENSSSCG00000003670	264	244.99	382	305.97	185	368	363.99	352	412
CAP1	protein_coding	protein_coding	6	+	ENSSSCG00000003672	2804.23	4196.01	3101.46	3629.2	7707.38	2776.68	4385.38	8237.39	3860.23
CEP192	protein_coding	protein_coding	6	-	ENSSSCG00000003673	813	720.97	650.29	1030.33	418.91	833	1224.06	597	944
PPP4R1	protein_coding	protein_coding	6	+	ENSSSCG00000003679	1168.51	1363	1056	1442.71	1187.99	1266	1671.99	1342.6	1566.18
RALBP1	protein_coding	protein_coding	6	-	ENSSSCG00000003680	1056.02	1317.93	931	1331.14	1063.1	1086	1624.46	1512.21	1419.95
ANKRD12	protein_coding	protein_coding	6	-	ENSSSCG00000003682	781.88	951.02	1620	786	1423.89	1307.89	926.99	1715.02	1387
MTCL1	protein_coding	protein_coding	6	-	ENSSSCG00000003684	7	49	28.98	9	150	12	6	171.99	16
EPB41L3	protein_coding	protein_coding	6	+	ENSSSCG00000003687	0	0	0	0	0	0	0	0	0
DLGAP1	protein_coding	protein_coding	6	+	ENSSSCG00000003690	0	0	3	0	2	2	1	4	2
MYL12A	protein_coding	protein_coding	6	-	ENSSSCG00000003691	4737.77	6334.24	5884.66	6712.54	9518.7	4542.42	8178.14	11413.5	6469.86
MYOM1	protein_coding	protein_coding	6	+	ENSSSCG00000003693	0	0	5.73	0	1	0	0	2.32	1
EMILIN2	protein_coding	protein_coding	6	-	ENSSSCG00000003694	2	10	8	4	8	3	1	9	4
NDC80	protein_coding	protein_coding	6	-	ENSSSCG00000003697	356	364	281.95	463	67	330	565.11	213.26	433
GREB1L	protein_coding	protein_coding	6	+	ENSSSCG00000003699	5	3	0	6	2	1	4	6	2
ESCO1	protein_coding	protein_coding	6	-	ENSSSCG00000003700	160	178	166	169	181	178	195	265	247.92
SNRPD1	protein_coding	protein_coding	6	+	ENSSSCG00000003701	1204.1	1187.79	833.58	1393.02	580.96	918	1843.86	871.75	1367
GATA6	protein_coding	protein_coding	6	+	ENSSSCG00000003702	421	446.11	536	496.27	588.72	468.61	615.99	725.65	597.2
ENSSSCG00000003703	protein_coding	protein_coding	6	-	ENSSSCG00000003703	0	0	0	0	0	0	0	0	0
ENSSSCG00000003704	protein_coding	protein_coding	6	+	ENSSSCG00000003704	0	0	0	0	0	0	1	0	0
CABLES1	protein_coding	protein_coding	6	+	ENSSSCG00000003705	112	176	233.78	200	166	163	223.95	228.96	218
NPC1	protein_coding	protein_coding	6	-	ENSSSCG00000003707	697.09	831.58	1018.93	1008.3	1386.37	897.82	1107.71	1876.05	1209.33
ANKRD29	protein_coding	protein_coding	6	-	ENSSSCG00000003708	511.15	651.39	876.6	793	411	524	821.96	635	703
LAMA3	protein_coding	protein_coding	6	+	ENSSSCG00000003709	3528.93	8415.44	8666.06	5135.96	26748	5316.75	5383.05	28946.1	7179.7
TTC39C	protein_coding	protein_coding	6	+	ENSSSCG00000003710	145.36	188.81	254.21	181.82	226.45	177.38	229.52	317.82	235.86
CABYR	protein_coding	protein_coding	6	+	ENSSSCG00000003711	4.64	4.19	4.79	5.18	8.55	9.62	11.48	31.18	9.14
OSBPL1A	protein_coding	protein_coding	6	-	ENSSSCG00000003712	151	164	172	148	75	170	182	170	205
HRH4	protein_coding	protein_coding	6	+	ENSSSCG00000003713	815	641.97	630	1203	385	786	1339	657.69	987.87
ZNF521	protein_coding	protein_coding	6	-	ENSSSCG00000003715	0	0	0	0	0	0	0	0	0
SS18	protein_coding	protein_coding	6	-	ENSSSCG00000003716	836.99	994	702.08	1192	1114.95	773.12	1371	1325.44	877
PSMA8	protein_coding	protein_coding	6	+	ENSSSCG00000003717	0	0	0	0	0	0	0	0	0
TAF4B	protein_coding	protein_coding	6	+	ENSSSCG00000003718	237.6	161	59	338	90	189	351	100.01	221
KCTD1	protein_coding	protein_coding	6	-	ENSSSCG00000003719	8	8	12	14	22	6	17	12	14
CHST9	protein_coding	protein_coding	6	-	ENSSSCG00000003721	0	2	1	0	0	0	1	0	0
CDH2	protein_coding	protein_coding	6	-	ENSSSCG00000003722	0	0	0	0	0	0	0	0	0
DSC1	protein_coding	protein_coding	6	-	ENSSSCG00000003726	0	0	0	0	0	0	0	0	0
TRAPPC8	protein_coding	protein_coding	6	-	ENSSSCG00000003728	633.79	758.39	668	904	654.99	753	1036.9	816.96	970.96
RNF125	protein_coding	protein_coding	6	+	ENSSSCG00000003729	3	4	3	10	9	2	2	5	2
RNF138	protein_coding	protein_coding	6	+	ENSSSCG00000003730	302	406	352	369	357	272	356.99	520	338
GAREM1	protein_coding	protein_coding	6	-	ENSSSCG00000003731	155	373	357	210.01	377.04	264.53	235	523	330.29
MEP1B	protein_coding	protein_coding	6	+	ENSSSCG00000003732	0	0	0	0	0	0	0	0	0
KLHL14	protein_coding	protein_coding	6	-	ENSSSCG00000003733	0	0	0	0	0	0	0	0	0
ASXL3	protein_coding	protein_coding	6	+	ENSSSCG00000003736	36	67	38	80	53	56	89	63	51
NOL4	protein_coding	protein_coding	6	-	ENSSSCG00000003737	0	0	0	0	1	0	0	0	0
MAPRE2	protein_coding	protein_coding	6	+	ENSSSCG00000003738	3	7	4	8	5	0	4	16	4
ZSCAN30	protein_coding	protein_coding	6	-	ENSSSCG00000003740	0	0	0	0	0	0	0	0	0
ENSSSCG00000003741	protein_coding	protein_coding	6	+	ENSSSCG00000003741	23	22	31	27	16	22	51	39.97	37
GALNT1	protein_coding	protein_coding	6	+	ENSSSCG00000003743	1670.3	2384.12	1972.93	2401.21	4504.64	1783.08	2571.78	4997.89	2026.1
MOCOS	protein_coding	protein_coding	6	+	ENSSSCG00000003744	1	0	0	1	1	1	1	4	1
ENSSSCG00000003746	pseudogene	pseudogene	6	+	ENSSSCG00000003746	283.04	367.08	443.79	267.49	248.79	272.94	368.02	336.06	477.39
KIAA1328	protein_coding	protein_coding	6	+	ENSSSCG00000003747	43	42	38	27	11	39	43	21	49
CELF4	protein_coding	protein_coding	6	-	ENSSSCG00000003748	0	0	0	0	0	0	0	0	0
PIK3C3	protein_coding	protein_coding	6	+	ENSSSCG00000003749	336	406	432	431.91	251	397	422	278.58	466.81
ENSSSCG00000003753	protein_coding	protein_coding	6	+	ENSSSCG00000003753	20	19	72.57	13	85	26	18	56	26.08
ENSSSCG00000003754	protein_coding	protein_coding	6	+	ENSSSCG00000003754	8	0	16	5	4	13	1	4	17
MCOLN2	protein_coding	protein_coding	6	+	ENSSSCG00000003755	1	2	1	0	1	0	1.09	3	2.08
LPAR3	protein_coding	protein_coding	6	+	ENSSSCG00000003756	0	0	0	0	0	0	0	0	0
SSX2IP	protein_coding	protein_coding	6	+	ENSSSCG00000003757	113	77	181	105	27	171	147	58.95	262
CTBS	protein_coding	protein_coding	6	+	ENSSSCG00000003758	0	0	1	0	0	0	0	0	0
TTLL7	protein_coding	protein_coding	6	+	ENSSSCG00000003760	1	2	2	3	0	2	1	2	1
ADGRL2	protein_coding	protein_coding	6	-	ENSSSCG00000003761	2025.94	2360.5	1782.02	2908.27	1292.28	1916.79	3409.11	1973.01	2255.27
ADGRL4	protein_coding	protein_coding	6	+	ENSSSCG00000003762	0	0	0	0	0	0	0	0	0
IFI44	protein_coding	protein_coding	6	-	ENSSSCG00000003763	10	4	37	22	42	16	28	30.99	41
DNAJB4	protein_coding	protein_coding	6	-	ENSSSCG00000003766	79	252	216	141	440	163	140	509.91	195.02
NEXN	protein_coding	protein_coding	6	-	ENSSSCG00000003768	2	3	0	0	2	1	2	0	0
MIGA1	protein_coding	protein_coding	6	-	ENSSSCG00000003770	587	592	461	853	341.99	687	953.55	414	733.77
FUBP1	protein_coding	protein_coding	6	+	ENSSSCG00000003771	952	1171.65	725.99	1277	752.99	995.69	1441.44	886.52	1110
ZZZ3	protein_coding	protein_coding	6	+	ENSSSCG00000003772	731.47	886	648	1042.08	488.01	748.83	1181.14	507.3	877.79
AK5	protein_coding	protein_coding	6	-	ENSSSCG00000003773	0	2	1	0	1	0	1	1	0
MSH4	protein_coding	protein_coding	6	-	ENSSSCG00000003775	690	480.3	526	795.11	373	552	989.09	549.75	679
ACADM	protein_coding	protein_coding	6	-	ENSSSCG00000003776	323	317.79	515.98	339.52	247.98	301.96	357.98	336.95	514.89
SLC44A5	protein_coding	protein_coding	6	+	ENSSSCG00000003777	5	3	7	1	3	2	1	2	4
LHX8	protein_coding	protein_coding	6	-	ENSSSCG00000003778	0	0	0	0	0	0	0	0	0
TYW3	protein_coding	protein_coding	6	-	ENSSSCG00000003779	111	124	138.63	136	93.02	133.06	160.62	96	140
CRYZ	protein_coding	protein_coding	6	+	ENSSSCG00000003780	91	91	181	86	116.98	98.94	97	119	114
[truncated: 29,872 more rows]
